# Supplementary material for: Population structure and genome-wide evolutionary signatures reveal putative climate-driven habitat change and local adaptation in the large yellow croaker
Source: Mar Life Sci Technol. 2023 Apr 7;5(2):141–54. doi: 10.1007/s42995-023-00165-2 (PMC10232709; doi:10.1007/s42995-023-00165-2)
Supplement: Supplementary file 1 — An Excel spreadsheet includes 11 supplemental tables (XLS 6460 KB) [file 42995_2023_165_MOESM1_ESM.xls]

## Sheet: Table S1
Table S1. Detailed information of sampling.
Sample site	Abbr. of sample site	Sample size	Latitude (°N)	Longitude (°E)
Dongshan	DS	13	23.507	117.356
Dayushan	DY	5	26.896	120.409
Fuding	FD	16	27.378	120.708
Fufa	FF	10	26.633	119.705
Pingtan	PT	15	25.344	119.83
Xuwen	XW	12	20.373	109.813
ZhanJiang	ZJ	16	21.189	110.705
Zhoushan	ZS	17	29.987	122.86

## Sheet: Table S2
Table S2. Sequencing ouputs and read mapping
Sample Name	Raw Read Counts	Raw Read Bases (bp)	Clean Read Counts	Clean Read Bases (bp)	Effective Rate (%)
DS_01	83341350	12501202500	82311152	12346672800	98.7639
DS_02	73700390	11055058500	72784393	10917658950	98.7571
DS_23	83224594	12483689100	82033363	12305004450	98.5687
DS_24	86410912	12961636800	85079534	12761930100	98.4592
DS_25	74755008	11213251200	74108473	11116270950	99.1351
DS_26	75508002	11326200300	74386380	11157957000	98.5146
DS_27	87318814	13097822100	85469535	12820430250	97.8822
DS_28	70505766	10575864900	68868249	10330237350	97.6775
DS_29	85625752	12843862800	84358510	12653776500	98.52
DS_30	99608440	14941266000	98632507	14794876050	99.0202
DS_31	78258552	11738782800	76418600	11462790000	97.6489
DS_32	98236030	14735404500	96284133	14442619950	98.0131
DS_33	85936166	12890424900	84041304	12606195600	97.795
DY_01	101602412	15240361800	99770884	14965632600	98.1974
DY_02	117905726	17685858900	116780518	17517077700	99.0457
DY_03	67291658	10093748700	66428400	9964260000	98.7171
DY_04	104462498	15669374700	103201648	15480247200	98.793
DY_05	80462216	12069332400	79098519	11864777850	98.3052
FD_01	90058474	13508771100	88404536	13260680400	98.1635
FD_02	66768048	10015207200	65601353	9840202950	98.2526
FD_03	105463170	15819475500	104018837	15602825550	98.6305
FD_05	120473852	18071077800	118517722	17777658300	98.3763
FD_06	45437876	6815681400	44959103	6743865450	98.9463
FD_07	129183094	19377464100	126504199	18975629850	97.9263
FD_08	77438378	11615756700	75750846	11362626900	97.8208
FD_15	71354704	10703205600	70079736	10511960400	98.2132
FD_17	42096946	6314541900	41456488	6218473200	98.4786
FD_21	48629772	7294465800	47471273	7120690950	97.6177
FD_23	55966090	8394913500	55114404	8267160600	98.4782
FD_26	48804894	7320734100	48115733	7217359950	98.5879
FD_28	70922628	10638394200	69482004	10422300600	97.9687
FD_31	39352824	5902923600	38803989	5820598350	98.6053
FD_32	35708386	5356257900	34903332	5235499800	97.7455
FD_33	42545518	6381827700	42017026	6302553900	98.7578
FF_01	81317656	12197648400	79716276	11957441400	98.0307
FF_02	80644814	12096722100	78987215	11848082250	97.9446
FF_03	79127618	11869142700	77770084	11665512600	98.2844
FF_04	75665006	11349750900	74824262	11223639300	98.8889
FF_05	78757594	11813639100	77324722	11598708300	98.1807
FF_06	66877008	10031551200	65820372	9873055800	98.42
FF_07	79169124	11875368600	78047096	11707064400	98.5827
FF_08	110883518	16632527700	108534993	16280248950	97.882
FF_09	82366038	12354905700	81001475	12150221250	98.3433
FF_10	82724932	12408739800	81999965	12299994750	99.1236
PT_01	70940512	10641076800	69444746	10416711900	97.8915
PT_02	69612952	10441942800	68228353	10234252950	98.011
PT_03	75218670	11282800500	73527249	11029087350	97.7513
PT_04	77271422	11590713300	76558213	11483731950	99.077
PT_05	76580032	11487004800	74758131	11213719650	97.6209
PT_06	75875030	11381254500	75016305	11252445750	98.8682
PT_07	67070436	10060565400	66256188	9938428200	98.786
PT_08	70200402	10530060300	69416403	10412460450	98.8832
PT_09	70597102	10589565300	69046235	10356935250	97.8032
PT_10	70765054	10614758100	69400848	10410127200	98.0722
PT_11	69462006	10419300900	68219468	10232920200	98.2112
PT_12	70205196	10530779400	69157115	10373567250	98.5071
PT_13	70834722	10625208300	69608104	10441215600	98.2683
PT_14	67560874	10134131100	66797908	10019686200	98.8707
PT_15	70191092	10528663800	69456317	10418447550	98.9532
XW_01	71676134	10751420100	70644728	10596709200	98.561
XW_06	95012930	14251939500	93278959	13991843850	98.175
XW_13	74931514	11239727100	74191922	11128788300	99.013
XW_15	88779514	13316927100	87356779	13103516850	98.3975
XW_16	69366560	10404984000	67962641	10194396150	97.9761
XW_17	96144912	14421736800	94418837	14162825550	98.2047
XW_23	88792584	13318887600	87485516	13122827400	98.528
XW_24	102562220	15384333000	101621996	15243299400	99.0833
XW_37	77271450	11590717500	75941419	11391212850	98.2788
XW_38	83647176	12547076400	81781728	12267259200	97.7699
XW_40	73505722	11025858300	72765554	10914833100	98.993
XW_42	79539372	11930905800	77852753	11677912950	97.8795
ZJ_03	77440554	11616083100	76593706	11489055900	98.9065
ZJ_04	71960386	10794057900	71211884	10681782600	98.9598
ZJ_05	76598644	11489796600	75865798	11379869700	99.0433
ZJ_06	68450808	10267621200	67037118	10055567700	97.9347
ZJ_07	75164430	11274664500	73780925	11067138750	98.1594
ZJ_08	68814722	10322208300	67928701	10189305150	98.7125
ZJ_09	70647116	10597067400	69707590	10456138500	98.6701
ZJ_14	81209846	12181476900	79366422	11904963300	97.73
ZJ_16	72139430	10820914500	70958858	10643828700	98.3635
ZJ_17	69209686	10381452900	67656198	10148429700	97.7554
ZJ_21	68468590	10270288500	67069863	10060479450	97.9571
ZJ_22	93883186	14082477900	91798747	13769812050	97.7798
ZJ_23	115517804	17327670600	113823711	17073556650	98.5335
ZJ_25	97929500	14689425000	96030499	14404574850	98.0608
ZJ_27	46682414	7002362100	45906808	6886021200	98.3385
ZJ_29	76045236	11406785400	74509800	11176470000	97.9809
ZS_01	64720148	9708022200	63665575	9549836250	98.3706
ZS_03	84201228	12630184200	82670055	12400508250	98.1815
ZS_05	85485556	12822833400	83652000	12547800000	97.8551
ZS_08	49542868	7431430200	48364375	7254656250	97.6213
ZS_09	60151604	9022740600	59214655	8882198250	98.4424
ZS_10	84387536	12658130400	82756050	12413407500	98.0667
ZS_11	79788876	11968331400	78693888	11804083200	98.6276
ZS_12	64563226	9684483900	62967248	9445087200	97.528
ZS_13	54306958	8146043700	53367381	8005107150	98.2699
ZS_15	73195056	10979258400	72474806	10871220900	99.016
ZS_16	71275388	10691308200	70272241	10540836150	98.5926
ZS_17	76142602	11421390300	74574535	11186180250	97.9406
ZS_18	90655874	13598381100	89730738	13459610700	98.9795
ZS_20	89041218	13356182700	88176034	13226405100	99.0283
ZS_22	39025738	5853860700	38521062	5778159300	98.7068
ZS_24	50837224	7625583600	50176341	7526451150	98.7
ZS_26	59784784	8967717600	58676370	8801455500	98.146
		1191.42

## Sheet: Table S3
Table S3. Annotaion and classification of identified single nucleotide polymorphics (SNPs)
Count by Effects	Count	Percent (%)
Downstream_gene_variant	2163836	16.664
Initiator_codon_variant	51	0.000393
Intergenic_region	4445123	34.2325
Intron_variant	3608392	27.7887
Missense_variant	115425	0.888903
Splice_acceptor_variant	357	0.002749
Splice_donor_variant	506	0.003897
Splice_region_variant	55968	0.431017
Start_lost	386	0.002973
Stop_gained	1287	0.009911
Stop_lost	362	0.002788
Stop_retained_variant	254	0.001956
Synonymous_variant	260368	2.00513
Upstream_gene_variant	2332787	17.9651
Count by Genomic Regions	Count	Percent (%)
Downstream	2163836	16.7372
Exon	371404	2.8728
Intergenic	4445123	34.383
Intron	3561535	27.5484
Splice_site_acceptor	357	0.002761
Splice_site_donor	506	0.003914
Splice_site_region	52723	0.407812
Upstream	2332787	18.0441
Count by impact	Count	Percent (%)
High	2898	0.022416
Low	306667	2.37206
Moderate	115425	0.89281
Modifier	12503286	96.7127

## Sheet: Table S4
Table S4. Basic population genetic parameters of all geographical populations.
Population	Abbreviation	Number of individuals	Proportion of polymorphic SNPs	HO		HE		F		π
				Values	Group	Values	Group	Values	Group	Values	Group
Dongshan	DS	13	0.7745	0.2512	b	0.2635	b	0.0467	b	3.81e-05	b
Dayushan	DY	5	0.7203	0.2585	b	0.2636	b	0.0192	b	3.872e-05	b
Fuding	FD	16	0.7966	0.2239	a	0.2632	a	0.1508	a	3.563e-05	a
Fufa	FF	10	0.8667	0.2671	b	0.2635	b	-0.0134	b	3.832e-05	b
Pingtan	PT	15	0.805	0.2448	b	0.2635	b	0.0709	b	3.739e-05	b
Xuwen	XW	12	0.7478	0.2501	b	0.2635	b	0.051	b	3.769e-05	b
ZhanJiang	ZJ	16	0.8122	0.2299	a	0.2634	b	0.1274	a	3.673e-05	b
Zhoushan	ZS	17	0.7787	0.2018	a	0.2629	a	0.2341	a	3.37e-05	a
	HO	HE	F	π
Mean_GroupA	0.218533	0.26305	0.170767	3.465e-05
Mean_GroupB	0.25434	0.2635	0.03488	3.78167e-05
F_stats	19.5716	28.0385	19.6638	20.8269
P-value	0.004452	0.001838	0.004402	0.003836

## Sheet: Table S5
Table S5. The relative shared haplotye frequencies (rSHFs) of all 25-kbp windows overlapped with shared haplotypes between the PT and FF populations
Chromosome	WinStart	WinEnd	nSHFNH	nSHFMD	rSHF
HiC_scaffold_1	75001	100000	0.648227	0.228598	1.50368
HiC_scaffold_1	80001	105000	0.607877	0.176618	1.78315
HiC_scaffold_1	85001	110000	0.519584	0.140694	1.88479
HiC_scaffold_1	90001	115000	0.548464	0.150096	1.86951
HiC_scaffold_1	180001	205000	0.514648	0.377099	0.448644
HiC_scaffold_1	185001	210000	0.676111	0.265923	1.34625
HiC_scaffold_1	190001	215000	1.4314	0.194958	2.87619
HiC_scaffold_1	195001	220000	2.31216	0.15091	3.93748
HiC_scaffold_1	210001	235000	4.61004	0.677176	2.76718
HiC_scaffold_1	215001	240000	5.13368	0.914576	2.48882
HiC_scaffold_1	220001	245000	5.20135	1.15318	2.17327
HiC_scaffold_1	225001	250000	5.04072	1.35565	1.89465
HiC_scaffold_1	230001	255000	4.36923	1.24092	1.81597
HiC_scaffold_1	235001	260000	3.50982	0.988623	1.82791
HiC_scaffold_1	240001	265000	2.41033	0.739593	1.70443
HiC_scaffold_1	255001	280000	1.03768	0.394065	1.39685
HiC_scaffold_1	260001	285000	0.921107	0.459587	1.00303
HiC_scaffold_1	265001	290000	0.882607	0.544363	0.697202
HiC_scaffold_1	285001	310000	2.08012	0.474789	2.13131
HiC_scaffold_1	290001	315000	2.81998	0.594855	2.24507
HiC_scaffold_1	295001	320000	3.48895	0.746339	2.22489
HiC_scaffold_1	300001	325000	4.18434	0.933303	2.16458
HiC_scaffold_1	305001	330000	4.53169	1.10852	2.03141
HiC_scaffold_1	310001	335000	4.40422	1.19817	1.87806
HiC_scaffold_1	315001	340000	4.42876	1.14817	1.94756
HiC_scaffold_1	320001	345000	4.76103	1.09457	2.12091
HiC_scaffold_1	325001	350000	4.8096	1.11317	2.11125
HiC_scaffold_1	330001	355000	5.11807	1.14868	2.15562
HiC_scaffold_1	335001	360000	5.6302	1.15576	2.28434
HiC_scaffold_1	340001	365000	6.22833	1.13147	2.46064
HiC_scaffold_1	345001	370000	6.57892	1.09451	2.58757
HiC_scaffold_1	350001	375000	6.93919	0.967091	2.84304
HiC_scaffold_1	355001	380000	7.28676	0.828121	3.13736
HiC_scaffold_1	360001	385000	7.67199	0.785384	3.28813
HiC_scaffold_1	365001	390000	6.6866	0.702527	3.25065
HiC_scaffold_1	370001	395000	5.41296	0.614495	3.13894
HiC_scaffold_1	375001	400000	5.42413	0.677739	3.00059
HiC_scaffold_1	380001	405000	5.91783	0.732287	3.01459
HiC_scaffold_1	385001	410000	7.03026	0.813448	3.11146
HiC_scaffold_1	390001	415000	9.0271	0.996724	3.179
HiC_scaffold_1	395001	420000	11.2635	1.16567	3.27242
HiC_scaffold_1	400001	425000	12.1308	1.21544	3.31912
HiC_scaffold_1	405001	430000	12.0594	1.20462	3.32352
HiC_scaffold_1	410001	435000	11.3608	1.13029	3.3293
HiC_scaffold_1	415001	440000	10.0737	0.98365	3.35631
HiC_scaffold_1	420001	445000	8.3723	0.842795	3.31237
HiC_scaffold_1	425001	450000	6.73963	0.784176	3.10342
HiC_scaffold_1	430001	455000	5.45278	0.772283	2.81979
HiC_scaffold_1	435001	460000	4.21368	0.793162	2.40939
HiC_scaffold_1	440001	465000	3.57345	0.844259	2.08156
HiC_scaffold_1	445001	470000	2.71599	0.877203	1.6305
HiC_scaffold_1	450001	475000	1.91061	0.814915	1.22931
HiC_scaffold_1	455001	480000	1.454	0.813976	0.836968
HiC_scaffold_1	460001	485000	1.1717	0.823887	0.508079
HiC_scaffold_1	465001	490000	1.30495	0.880999	0.566777
HiC_scaffold_1	470001	495000	2.03645	0.975614	1.06168
HiC_scaffold_1	475001	500000	3.02366	1.08438	1.47942
HiC_scaffold_1	480001	505000	3.94623	1.20406	1.71257
HiC_scaffold_1	490001	515000	5.06096	1.26046	2.00546
HiC_scaffold_1	495001	520000	5.24547	1.25164	2.06725
HiC_scaffold_1	500001	525000	5.15997	1.18791	2.11894
HiC_scaffold_1	505001	530000	4.71235	1.04444	2.17371
HiC_scaffold_1	510001	535000	4.12885	1.01303	2.02706
HiC_scaffold_1	515001	540000	3.56868	1.07109	1.73631
HiC_scaffold_1	520001	545000	3.15684	1.19947	1.39609
HiC_scaffold_1	525001	550000	2.61971	1.40605	0.897758
HiC_scaffold_1	530001	555000	2.11813	1.63163	0.376478
HiC_scaffold_1	535001	560000	1.9059	1.73376	0.136569
HiC_scaffold_1	565001	590000	2.49495	0.861323	1.53438
HiC_scaffold_1	570001	595000	3.07981	0.880187	1.80696
HiC_scaffold_1	575001	600000	3.11202	0.968312	1.68431
HiC_scaffold_1	580001	605000	2.99666	1.06437	1.49336
HiC_scaffold_1	585001	610000	2.39033	1.17775	1.02117
HiC_scaffold_1	695001	720000	0.634766	1.16962	-0.881746
HiC_scaffold_1	700001	725000	0.514429	1.2107	-1.2348
HiC_scaffold_1	705001	730000	0.420916	1.26303	-1.58529
HiC_scaffold_1	710001	735000	0.29792	1.32566	-2.15372
HiC_scaffold_1	715001	740000	0.188483	1.4333	-2.92684
HiC_scaffold_1	735001	760000	0.405211	1.23948	-1.61299
HiC_scaffold_1	740001	765000	0.510796	1.15176	-1.17302
HiC_scaffold_1	745001	770000	0.71286	1.21152	-0.765132
HiC_scaffold_1	750001	775000	0.928669	1.34658	-0.536059
HiC_scaffold_1	755001	780000	1.14013	1.4453	-0.34217
HiC_scaffold_1	760001	785000	1.30335	1.47058	-0.174165
HiC_scaffold_1	765001	790000	1.47326	1.50947	-0.0350275
HiC_scaffold_1	770001	795000	1.46997	1.52707	-0.0549837
HiC_scaffold_1	775001	800000	1.28208	1.58024	-0.301648
HiC_scaffold_1	780001	805000	1.0264	1.62325	-0.661301
HiC_scaffold_1	785001	810000	0.877497	1.68121	-0.938036
HiC_scaffold_1	790001	815000	0.76806	1.74385	-1.18298
HiC_scaffold_1	795001	820000	0.712192	1.7592	-1.30458
HiC_scaffold_1	800001	825000	0.841174	1.67468	-0.993405
HiC_scaffold_1	805001	830000	1.16482	1.56196	-0.423247
HiC_scaffold_1	810001	835000	1.40167	1.48728	-0.0855306
HiC_scaffold_1	820001	845000	1.83616	1.41645	0.374413
HiC_scaffold_1	825001	850000	1.88562	1.50682	0.32353
HiC_scaffold_1	830001	855000	1.65866	1.6795	-0.0180203
HiC_scaffold_1	835001	860000	1.35066	1.79231	-0.40816
HiC_scaffold_1	840001	865000	1.39639	1.89685	-0.441903
HiC_scaffold_1	845001	870000	1.43126	1.93387	-0.43421
HiC_scaffold_1	850001	875000	1.5865	1.85149	-0.222836
HiC_scaffold_1	855001	880000	1.66977	1.6999	-0.0257966
HiC_scaffold_1	860001	885000	1.76703	1.5828	0.158853
HiC_scaffold_1	865001	890000	1.50685	1.45893	0.0466193
HiC_scaffold_1	870001	895000	1.47017	1.38875	0.0821998
HiC_scaffold_1	875001	900000	1.6266	1.35672	0.261735
HiC_scaffold_1	880001	905000	2.17929	1.3868	0.652102
HiC_scaffold_1	885001	910000	2.92214	1.438	1.02296
HiC_scaffold_1	890001	915000	3.72883	1.50307	1.31081
HiC_scaffold_1	895001	920000	4.30681	1.60925	1.42023
HiC_scaffold_1	900001	925000	4.64349	1.70668	1.44402
HiC_scaffold_1	905001	930000	4.8943	1.79222	1.44935
HiC_scaffold_1	910001	935000	5.09024	1.78975	1.50798
HiC_scaffold_1	915001	940000	5.46252	1.7429	1.64808
HiC_scaffold_1	920001	945000	5.8636	1.63746	1.84033
HiC_scaffold_1	925001	950000	6.30202	1.51499	2.0565
HiC_scaffold_1	930001	955000	7.04951	1.34694	2.38784
HiC_scaffold_1	935001	960000	7.72732	1.21487	2.66917
HiC_scaffold_1	940001	965000	8.08128	1.11343	2.85957
HiC_scaffold_1	945001	970000	8.33071	1.05558	2.98041
HiC_scaffold_1	950001	975000	8.45914	1.02965	3.03836
HiC_scaffold_1	955001	980000	7.79636	1.03419	2.91429
HiC_scaffold_1	960001	985000	7.1402	1.1311	2.65823
HiC_scaffold_1	965001	990000	6.58905	1.23925	2.4106
HiC_scaffold_1	970001	995000	5.98634	1.2604	2.24779
HiC_scaffold_1	975001	1000000	5.3901	1.25399	2.10378
HiC_scaffold_1	980001	1005000	5.21433	1.28674	2.01876
HiC_scaffold_1	985001	1010000	4.98915	1.24903	1.99798
HiC_scaffold_1	990001	1015000	4.67596	1.19891	1.96354
HiC_scaffold_1	995001	1020000	4.6517	1.21893	1.93214
HiC_scaffold_1	1000001	1025000	4.72446	1.29845	1.86336
HiC_scaffold_1	1005001	1030000	4.99267	1.34935	1.88754
HiC_scaffold_1	1010001	1035000	5.16386	1.40597	1.87689
HiC_scaffold_1	1015001	1040000	5.37571	1.47965	1.8612
HiC_scaffold_1	1020001	1045000	5.30523	1.51893	1.80436
HiC_scaffold_1	1025001	1050000	5.16068	1.52384	1.75985
HiC_scaffold_1	1030001	1055000	4.75059	1.5018	1.66141
HiC_scaffold_1	1035001	1060000	4.30755	1.37048	1.65218
HiC_scaffold_1	1040001	1065000	3.69909	1.24856	1.56691
HiC_scaffold_1	1045001	1070000	3.25787	1.18764	1.45583
HiC_scaffold_1	1120001	1145000	1.09099	0.290786	1.9076
HiC_scaffold_1	1125001	1150000	1.60993	0.37394	2.10612
HiC_scaffold_1	1130001	1155000	2.06119	0.44307	2.21787
HiC_scaffold_1	1135001	1160000	2.34427	0.447014	2.39075
HiC_scaffold_1	1160001	1185000	2.24326	0.547167	2.03554
HiC_scaffold_1	1165001	1190000	2.783	0.685822	2.02073
HiC_scaffold_1	1170001	1195000	3.39021	0.865334	1.97005
HiC_scaffold_1	1175001	1200000	3.92591	0.947375	2.05102
HiC_scaffold_1	1180001	1205000	4.66109	1.14469	2.0257
HiC_scaffold_1	1185001	1210000	5.47007	1.3526	2.01582
HiC_scaffold_1	1190001	1215000	6.15903	1.50172	2.03609
HiC_scaffold_1	1195001	1220000	6.55879	1.60128	2.03421
HiC_scaffold_1	1200001	1225000	6.50586	1.60892	2.01564
HiC_scaffold_1	1205001	1230000	5.75206	1.38272	2.05657
HiC_scaffold_1	1210001	1235000	5.2919	1.17377	2.17264
HiC_scaffold_1	1215001	1240000	4.80648	0.994523	2.2729
HiC_scaffold_1	1230001	1255000	4.01365	0.690166	2.5399
HiC_scaffold_1	1235001	1260000	3.89648	0.647632	2.58893
HiC_scaffold_1	1240001	1265000	3.69422	0.610871	2.59633
HiC_scaffold_1	1245001	1270000	3.52961	0.611115	2.52999
HiC_scaffold_1	1250001	1275000	3.44738	0.672401	2.35811
HiC_scaffold_1	1275001	1300000	2.42837	0.928409	1.38716
HiC_scaffold_1	1280001	1305000	2.92741	0.971745	1.59098
HiC_scaffold_1	1285001	1310000	3.4162	1.02955	1.73038
HiC_scaffold_1	1290001	1315000	3.86596	1.06998	1.85324
HiC_scaffold_1	1295001	1320000	4.00014	1.03458	1.951
HiC_scaffold_1	1300001	1325000	4.0988	0.994617	2.04299
HiC_scaffold_1	1305001	1330000	4.21171	0.952304	2.14491
HiC_scaffold_1	1320001	1345000	4.32931	1.00002	2.11411
HiC_scaffold_1	1325001	1350000	3.98344	0.982921	2.01887
HiC_scaffold_1	1330001	1355000	3.37073	1.03629	1.70163
HiC_scaffold_1	1335001	1360000	2.77284	1.07375	1.3687
HiC_scaffold_1	1340001	1365000	2.44645	1.08581	1.17192
HiC_scaffold_1	1345001	1370000	2.27127	1.15549	0.974992
HiC_scaffold_1	1350001	1375000	2.18385	1.3016	0.746591
HiC_scaffold_1	1355001	1380000	2.26744	1.37172	0.725077
HiC_scaffold_1	1360001	1385000	2.17149	1.45308	0.579568
HiC_scaffold_1	1365001	1390000	1.79045	1.53246	0.224471
HiC_scaffold_1	1370001	1395000	1.53614	1.48328	0.0505158
HiC_scaffold_1	1375001	1400000	1.36989	1.3681	0.00187904
HiC_scaffold_1	1380001	1405000	1.15101	1.21329	-0.0760216
HiC_scaffold_1	1385001	1410000	1.00731	1.00813	-0.00117073
HiC_scaffold_1	1390001	1415000	1.01115	0.784839	0.36553
HiC_scaffold_1	1395001	1420000	0.927246	0.616997	0.58769
HiC_scaffold_1	1400001	1425000	0.919017	0.546677	0.749403
HiC_scaffold_1	1405001	1430000	1.02845	0.527322	0.96372
HiC_scaffold_1	1410001	1435000	1.22908	0.573047	1.10086
HiC_scaffold_1	1415001	1440000	1.64794	0.680351	1.27631
HiC_scaffold_1	1420001	1445000	2.04011	0.815235	1.32336
HiC_scaffold_1	1425001	1450000	2.17238	0.940729	1.20743
HiC_scaffold_1	1430001	1455000	2.23626	1.04367	1.09942
HiC_scaffold_1	1435001	1460000	2.29648	1.20976	0.924696
HiC_scaffold_1	1440001	1465000	2.26047	1.43214	0.658451
HiC_scaffold_1	1445001	1470000	2.33906	1.65793	0.496541
HiC_scaffold_1	1450001	1475000	2.63969	1.84575	0.516161
HiC_scaffold_1	1495001	1520000	4.89933	0.89233	2.45694
HiC_scaffold_1	1500001	1525000	4.96137	0.786579	2.65708
HiC_scaffold_1	1505001	1530000	4.9533	0.76576	2.69343
HiC_scaffold_1	1510001	1535000	5.39109	0.778812	2.79123
HiC_scaffold_1	1515001	1540000	5.70048	0.841937	2.7593
HiC_scaffold_1	1520001	1545000	5.73246	0.877266	2.70807
HiC_scaffold_1	1525001	1550000	5.92094	0.930029	2.67048
HiC_scaffold_1	1530001	1555000	6.1758	0.897124	2.78325
HiC_scaffold_1	1535001	1560000	6.3448	0.962299	2.72102
HiC_scaffold_1	1540001	1565000	6.32563	1.07678	2.55449
HiC_scaffold_1	1545001	1570000	6.09676	1.29858	2.2311
HiC_scaffold_1	1550001	1575000	6.2883	1.55748	2.01346
HiC_scaffold_1	1555001	1580000	6.40354	1.82057	1.81448
HiC_scaffold_1	1560001	1585000	6.47632	1.99876	1.69607
HiC_scaffold_1	1565001	1590000	6.59809	2.10732	1.64664
HiC_scaffold_1	1570001	1595000	6.89717	2.0483	1.75158
HiC_scaffold_1	1575001	1600000	6.72926	1.91191	1.81544
HiC_scaffold_1	1580001	1605000	6.30959	1.69134	1.89938
HiC_scaffold_1	1600001	1625000	4.39519	0.641709	2.77593
HiC_scaffold_1	1605001	1630000	4.89296	0.639888	2.93482
HiC_scaffold_1	1610001	1635000	5.85562	0.737726	2.98866
HiC_scaffold_1	1615001	1640000	6.92279	0.891965	2.9563
HiC_scaffold_1	1620001	1645000	7.70001	1.00684	2.93503
HiC_scaffold_1	1625001	1650000	8.26242	1.02463	3.01147
HiC_scaffold_1	1630001	1655000	8.44916	0.990247	3.09295
HiC_scaffold_1	1635001	1660000	8.4542	0.9055	3.22288
HiC_scaffold_1	1640001	1665000	8.28887	0.808637	3.35761
HiC_scaffold_1	1645001	1670000	8.06837	0.705995	3.51455
HiC_scaffold_1	1650001	1675000	7.82405	0.581912	3.74904
HiC_scaffold_1	1655001	1680000	7.53592	0.523075	3.84869
HiC_scaffold_1	1660001	1685000	7.15773	0.526572	3.7648
HiC_scaffold_1	1665001	1690000	6.70041	0.560714	3.57891
HiC_scaffold_1	1670001	1695000	6.40389	0.610023	3.39201
HiC_scaffold_1	1675001	1700000	6.24306	0.707546	3.14136
HiC_scaffold_1	1680001	1705000	6.41706	0.726116	3.14364
HiC_scaffold_1	1685001	1710000	6.83916	0.728009	3.23179
HiC_scaffold_1	1690001	1715000	7.31952	0.732277	3.32129
HiC_scaffold_1	1695001	1720000	8.09235	0.752861	3.4261
HiC_scaffold_1	1700001	1725000	9.10843	0.776457	3.55223
HiC_scaffold_1	1705001	1730000	9.82284	0.903283	3.44289
HiC_scaffold_1	1710001	1735000	10.6479	1.0304	3.36929
HiC_scaffold_1	1715001	1740000	11.2687	1.13333	3.31367
HiC_scaffold_1	1720001	1745000	11.1604	1.23718	3.17327
HiC_scaffold_1	1725001	1750000	10.3976	1.35206	2.94302
HiC_scaffold_1	1730001	1755000	9.86162	1.44213	2.77362
HiC_scaffold_1	1735001	1760000	8.92733	1.51507	2.55884
HiC_scaffold_1	1740001	1765000	8.20995	1.57258	2.38424
HiC_scaffold_1	1745001	1770000	7.79452	1.57326	2.3087
HiC_scaffold_1	1750001	1775000	7.68406	1.54558	2.31372
HiC_scaffold_1	1755001	1780000	7.64017	1.51091	2.33818
HiC_scaffold_1	1760001	1785000	7.64802	1.46685	2.38236
HiC_scaffold_1	1765001	1790000	7.65732	1.45468	2.39614
HiC_scaffold_1	1770001	1795000	7.56623	1.47248	2.36133
HiC_scaffold_1	1775001	1800000	7.3814	1.44782	2.35001
HiC_scaffold_1	1780001	1805000	6.69573	1.33262	2.32898
HiC_scaffold_1	1785001	1810000	5.86169	1.25105	2.22818
HiC_scaffold_1	1790001	1815000	5.0035	1.24861	2.00262
HiC_scaffold_1	1795001	1820000	4.32907	1.28602	1.75115
HiC_scaffold_1	1800001	1825000	3.68078	1.36565	1.43043
HiC_scaffold_1	1805001	1830000	3.28425	1.50779	1.12313
HiC_scaffold_1	1810001	1835000	3.06946	1.58556	0.952989
HiC_scaffold_1	1815001	1840000	3.10149	1.53643	1.01338
HiC_scaffold_1	1820001	1845000	3.50681	1.37013	1.35585
HiC_scaffold_1	1825001	1850000	4.3606	1.1739	1.89322
HiC_scaffold_1	1830001	1855000	5.42762	0.995998	2.44611
HiC_scaffold_1	1835001	1860000	6.44504	0.87342	2.88344
HiC_scaffold_1	1840001	1865000	7.48785	0.851111	3.13713
HiC_scaffold_1	1845001	1870000	8.10881	0.897042	3.17624
HiC_scaffold_1	1850001	1875000	8.68249	1.02823	3.07794
HiC_scaffold_1	1855001	1880000	9.32062	1.18859	2.97117
HiC_scaffold_1	1860001	1885000	10.0116	1.34427	2.89678
HiC_scaffold_1	1865001	1890000	10.7302	1.4724	2.86543
HiC_scaffold_1	1870001	1895000	11.6123	1.58929	2.86919
HiC_scaffold_1	1875001	1900000	11.9778	1.64523	2.864
HiC_scaffold_1	1880001	1905000	12.0419	1.68175	2.84003
HiC_scaffold_1	1885001	1910000	11.8992	1.69586	2.81077
HiC_scaffold_1	1890001	1915000	11.3628	1.67187	2.76479
HiC_scaffold_1	1895001	1920000	10.3327	1.58365	2.7059
HiC_scaffold_1	1900001	1925000	9.36757	1.44389	2.69771
HiC_scaffold_1	1905001	1930000	8.30534	1.2403	2.74335
HiC_scaffold_1	1910001	1935000	7.50541	1.05653	2.8286
HiC_scaffold_1	1915001	1940000	7.16003	0.92706	2.94923
HiC_scaffold_1	1920001	1945000	7.30389	0.934781	2.96597
HiC_scaffold_1	1925001	1950000	7.38508	1.03734	2.83172
HiC_scaffold_1	1930001	1955000	7.81959	1.26691	2.62577
HiC_scaffold_1	1935001	1960000	8.3059	1.45645	2.51168
HiC_scaffold_1	1940001	1965000	8.67959	1.59857	2.44084
HiC_scaffold_1	1945001	1970000	8.99317	1.68984	2.41194
HiC_scaffold_1	1950001	1975000	9.39671	1.72921	2.44204
HiC_scaffold_1	1955001	1980000	9.96836	1.66487	2.58195
HiC_scaffold_1	1960001	1985000	10.6671	1.64726	2.69502
HiC_scaffold_1	1965001	1990000	11.203	1.61226	2.79672
HiC_scaffold_1	1970001	1995000	11.7196	1.55138	2.91729
HiC_scaffold_1	1975001	2000000	12.2449	1.49364	3.03528
HiC_scaffold_1	1980001	2005000	12.5177	1.47867	3.0816
HiC_scaffold_1	1985001	2010000	12.3664	1.4266	3.11577
HiC_scaffold_1	1990001	2015000	12.3168	1.3578	3.18129
HiC_scaffold_1	1995001	2020000	12.55	1.28257	3.29058
HiC_scaffold_1	2000001	2025000	12.8055	1.20135	3.41403
HiC_scaffold_1	2005001	2030000	12.8984	1.14149	3.4982
HiC_scaffold_1	2010001	2035000	13.1809	1.12837	3.54614
HiC_scaffold_1	2015001	2040000	13.7166	1.20014	3.51464
HiC_scaffold_1	2020001	2045000	14.2476	1.29619	3.45837
HiC_scaffold_1	2025001	2050000	14.6298	1.41803	3.36695
HiC_scaffold_1	2030001	2055000	15.1569	1.52577	3.31236
HiC_scaffold_1	2035001	2060000	15.4824	1.58827	3.2851
HiC_scaffold_1	2050001	2075000	15.8269	1.48344	3.41536
HiC_scaffold_1	2055001	2080000	15.4365	1.41947	3.44293
HiC_scaffold_1	2060001	2085000	14.8331	1.35744	3.44986
HiC_scaffold_1	2065001	2090000	13.1508	1.26909	3.37329
HiC_scaffold_1	2070001	2095000	11.6471	1.21294	3.26339
HiC_scaffold_1	2075001	2100000	10.3864	1.19182	3.12346
HiC_scaffold_1	2080001	2105000	9.5154	1.15235	3.04569
HiC_scaffold_1	2085001	2110000	8.8168	1.12207	2.97409
HiC_scaffold_1	2090001	2115000	8.9948	1.15242	2.96443
HiC_scaffold_1	2095001	2120000	9.04543	1.20369	2.90973
HiC_scaffold_1	2100001	2125000	8.9249	1.25194	2.83367
HiC_scaffold_1	2105001	2130000	8.89831	1.30414	2.77043
HiC_scaffold_1	2110001	2135000	8.85249	1.37594	2.68567
HiC_scaffold_1	2115001	2140000	8.63088	1.43157	2.59191
HiC_scaffold_1	2120001	2145000	8.59724	1.46289	2.55506
HiC_scaffold_1	2125001	2150000	8.66337	1.48771	2.54184
HiC_scaffold_1	2130001	2155000	8.70698	1.50859	2.52898
HiC_scaffold_1	2135001	2160000	8.4836	1.45815	2.54054
HiC_scaffold_1	2140001	2165000	8.55869	1.39582	2.61628
HiC_scaffold_1	2145001	2170000	8.87645	1.33629	2.73175
HiC_scaffold_1	2150001	2175000	8.82716	1.27365	2.79297
HiC_scaffold_1	2155001	2180000	8.72946	1.22796	2.82963
HiC_scaffold_1	2160001	2185000	9.20638	1.2517	2.87874
HiC_scaffold_1	2165001	2190000	9.69256	1.35084	2.84302
HiC_scaffold_1	2170001	2195000	9.6764	1.46864	2.71999
HiC_scaffold_1	2175001	2200000	9.96947	1.60629	2.63379
HiC_scaffold_1	2240001	2265000	9.49436	1.15295	3.04174
HiC_scaffold_1	2245001	2270000	9.14924	1.16939	2.96789
HiC_scaffold_1	2250001	2275000	9.33746	1.17077	2.99557
HiC_scaffold_1	2255001	2280000	9.61891	1.18956	3.01545
HiC_scaffold_1	2260001	2285000	9.95771	1.19998	3.0528
HiC_scaffold_1	2265001	2290000	10.809	1.20129	3.16958
HiC_scaffold_1	2270001	2295000	12.2269	1.22656	3.31737
HiC_scaffold_1	2275001	2300000	13.1519	1.27097	3.37126
HiC_scaffold_1	2280001	2305000	14.2711	1.30752	3.44819
HiC_scaffold_1	2285001	2310000	15.4788	1.33855	3.53154
HiC_scaffold_1	2290001	2315000	16.3899	1.34953	3.60228
HiC_scaffold_1	2295001	2320000	16.8625	1.35084	3.64188
HiC_scaffold_1	2300001	2325000	17.3992	1.41158	3.62364
HiC_scaffold_1	2305001	2330000	17.7145	1.47771	3.58349
HiC_scaffold_1	2310001	2335000	17.1764	1.54359	3.47607
HiC_scaffold_1	2315001	2340000	16.4692	1.59456	3.36854
HiC_scaffold_1	2320001	2345000	15.5646	1.64904	3.23857
HiC_scaffold_1	2325001	2350000	14.3579	1.61883	3.14882
HiC_scaffold_1	2330001	2355000	13.1194	1.56403	3.06836
HiC_scaffold_1	2335001	2360000	12.3978	1.52094	3.02706
HiC_scaffold_1	2340001	2365000	11.7601	1.47497	2.99514
HiC_scaffold_1	2345001	2370000	10.9603	1.41318	2.95526
HiC_scaffold_1	2350001	2375000	10.1404	1.41799	2.83819
HiC_scaffold_1	2355001	2380000	9.48391	1.4471	2.71232
HiC_scaffold_1	2360001	2385000	9.12066	1.43829	2.66478
HiC_scaffold_1	2365001	2390000	8.79381	1.39736	2.65378
HiC_scaffold_1	2370001	2395000	8.62984	1.37001	2.65515
HiC_scaffold_1	2375001	2400000	8.42599	1.30356	2.6924
HiC_scaffold_1	2380001	2405000	8.11231	1.23048	2.72089
HiC_scaffold_1	2385001	2410000	7.61041	1.20885	2.65434
HiC_scaffold_1	2390001	2415000	7.11623	1.2223	2.54152
HiC_scaffold_1	2395001	2420000	6.67958	1.23271	2.43793
HiC_scaffold_1	2400001	2425000	6.50648	1.23271	2.40005
HiC_scaffold_1	2405001	2430000	5.99073	1.20353	2.31546
HiC_scaffold_1	2410001	2435000	5.3645	1.14904	2.22301
HiC_scaffold_1	2415001	2440000	4.59245	0.999904	2.1994
HiC_scaffold_1	2420001	2445000	4.07306	0.843344	2.27192
HiC_scaffold_1	2425001	2450000	3.40191	0.694161	2.293
HiC_scaffold_1	2455001	2480000	3.86929	0.394013	3.29575
HiC_scaffold_1	2460001	2485000	4.33023	0.387657	3.48159
HiC_scaffold_1	2465001	2490000	4.73993	0.379634	3.64219
HiC_scaffold_1	2470001	2495000	4.88224	0.357256	3.77251
HiC_scaffold_1	2475001	2500000	4.95219	0.309222	4.00135
HiC_scaffold_1	2480001	2505000	5.03772	0.257137	4.29216
HiC_scaffold_1	2485001	2510000	4.85368	0.195386	4.63468
HiC_scaffold_1	2490001	2515000	4.49317	0.150138	4.90338
HiC_scaffold_1	2505001	2530000	3.72446	0.179433	4.37552
HiC_scaffold_1	2510001	2535000	3.55899	0.22119	4.00811
HiC_scaffold_1	2515001	2540000	3.60458	0.253571	3.82937
HiC_scaffold_1	2520001	2545000	3.67089	0.260985	3.81409
HiC_scaffold_1	2525001	2550000	3.56064	0.260985	3.7701
HiC_scaffold_1	2530001	2555000	3.39649	0.260985	3.702
HiC_scaffold_1	2535001	2560000	3.28646	0.259714	3.66154
HiC_scaffold_1	2540001	2565000	3.2249	0.249274	3.69345
HiC_scaffold_1	2545001	2570000	3.16905	0.238835	3.72996
HiC_scaffold_1	2550001	2575000	3.1568	0.22703	3.79751
HiC_scaffold_1	2555001	2580000	3.03131	0.221929	3.77177
HiC_scaffold_1	2560001	2585000	2.93375	0.232448	3.65776
HiC_scaffold_1	2565001	2590000	2.9685	0.261111	3.507
HiC_scaffold_1	2570001	2595000	3.02322	0.292429	3.36993
HiC_scaffold_1	2575001	2600000	3.18569	0.327823	3.28062
HiC_scaffold_1	2580001	2605000	3.43735	0.363592	3.2409
HiC_scaffold_1	2585001	2610000	3.71506	0.385663	3.26797
HiC_scaffold_1	2590001	2615000	3.9587	0.398759	3.31144
HiC_scaffold_1	2595001	2620000	4.16679	0.409198	3.34807
HiC_scaffold_1	2600001	2625000	4.29336	0.41594	3.36766
HiC_scaffold_1	2605001	2630000	4.52357	0.415992	3.44283
HiC_scaffold_1	2610001	2635000	4.74942	0.415992	3.51312
HiC_scaffold_1	2615001	2640000	4.83911	0.412223	3.55324
HiC_scaffold_1	2620001	2645000	4.88296	0.401784	3.60326
HiC_scaffold_1	2625001	2650000	4.91693	0.391344	3.65125
HiC_scaffold_1	2630001	2655000	4.89403	0.38249	3.67753
HiC_scaffold_1	2635001	2660000	4.90859	0.37205	3.72174
HiC_scaffold_1	2640001	2665000	4.88172	0.377182	3.69406
HiC_scaffold_1	2645001	2670000	4.89259	0.380087	3.6862
HiC_scaffold_1	2650001	2675000	4.91647	0.387831	3.66412
HiC_scaffold_1	2655001	2680000	4.8498	0.387831	3.64443
HiC_scaffold_1	2660001	2685000	4.78179	0.387831	3.62405
HiC_scaffold_1	2665001	2690000	4.7421	0.376028	3.65662
HiC_scaffold_1	2670001	2695000	4.59991	0.373124	3.62388
HiC_scaffold_1	2675001	2700000	4.30165	0.355871	3.59546
HiC_scaffold_1	2680001	2705000	4.08278	0.335066	3.60704
HiC_scaffold_1	2685001	2710000	3.76726	0.314187	3.58382
HiC_scaffold_1	2690001	2715000	3.47864	0.288078	3.59399
HiC_scaffold_1	2695001	2720000	3.29071	0.255603	3.68642
HiC_scaffold_1	2700001	2725000	3.29071	0.234876	3.80842
HiC_scaffold_1	2705001	2730000	3.29071	0.224437	3.87402
HiC_scaffold_1	2710001	2735000	3.2831	0.213998	3.93939
HiC_scaffold_1	2715001	2740000	3.26585	0.198453	4.04059
HiC_scaffold_1	2720001	2745000	3.04698	0.181562	4.06884
HiC_scaffold_1	2815001	2840000	0.0337065	0.0481215	-0.513655
HiC_scaffold_1	2820001	2845000	0.0884249	0.0521971	0.760483
HiC_scaffold_1	2825001	2850000	0.143143	0.0521971	1.45542
HiC_scaffold_1	2830001	2855000	0.197862	0.0609725	1.69826
HiC_scaffold_1	2835001	2860000	0.303391	0.0947085	1.67962
HiC_scaffold_1	2840001	2865000	0.379122	0.126027	1.58893
HiC_scaffold_1	2845001	2870000	0.43384	0.157345	1.46323
HiC_scaffold_1	2850001	2875000	0.488558	0.188663	1.37272
HiC_scaffold_1	2855001	2880000	0.543277	0.203452	1.417
HiC_scaffold_1	2860001	2885000	0.547184	0.193012	1.50333
HiC_scaffold_1	2865001	2890000	0.547184	0.182573	1.58355
HiC_scaffold_1	2870001	2895000	0.547184	0.172133	1.6685
HiC_scaffold_1	2875001	2900000	0.547184	0.161694	1.75876
HiC_scaffold_1	2880001	2905000	0.547184	0.156591	1.80502
HiC_scaffold_1	2885001	2910000	0.547184	0.156591	1.80502
HiC_scaffold_1	2890001	2915000	0.565766	0.156982	1.84961
HiC_scaffold_1	2895001	2920000	0.608797	0.155967	1.96472
HiC_scaffold_1	2900001	2925000	0.663405	0.153426	2.11235
HiC_scaffold_1	3000001	3025000	7.4554	0.619458	3.58921
HiC_scaffold_1	3005001	3030000	8.94859	0.727279	3.62108
HiC_scaffold_1	3010001	3035000	9.88193	0.774632	3.67321
HiC_scaffold_1	3015001	3040000	10.3952	0.791362	3.71544
HiC_scaffold_1	3020001	3045000	10.7783	0.801801	3.74874
HiC_scaffold_1	3025001	3050000	10.8682	0.812241	3.74207
HiC_scaffold_1	3030001	3055000	10.9807	0.844712	3.70037
HiC_scaffold_1	3035001	3060000	11.0561	0.87603	3.65772
HiC_scaffold_1	3040001	3065000	11.1108	0.898942	3.6276
HiC_scaffold_1	3045001	3070000	11.1656	0.938854	3.57201
HiC_scaffold_1	3050001	3075000	11.2427	0.979459	3.52085
HiC_scaffold_1	3055001	3080000	11.2974	1.00034	3.49743
HiC_scaffold_1	3060001	3085000	11.3521	1.02122	3.4746
HiC_scaffold_1	3065001	3090000	11.4068	1.0421	3.45234
HiC_scaffold_1	3070001	3095000	11.4615	1.0366	3.46687
HiC_scaffold_1	3075001	3100000	11.5367	1.02616	3.4909
HiC_scaffold_1	3080001	3105000	11.7059	1.01572	3.52666
HiC_scaffold_1	3085001	3110000	11.8701	1.00528	3.56166
HiC_scaffold_1	3090001	3115000	12.1014	1.00465	3.59041
HiC_scaffold_1	3095001	3120000	12.375	1.00672	3.61969
HiC_scaffold_1	3100001	3125000	12.5113	1.01716	3.62061
HiC_scaffold_1	3105001	3130000	12.4566	1.0276	3.59956
HiC_scaffold_1	3110001	3135000	12.4018	1.03804	3.57862
HiC_scaffold_1	3115001	3140000	12.2267	1.03665	3.56003
HiC_scaffold_1	3120001	3145000	12.0078	1.04394	3.52386
HiC_scaffold_1	3125001	3150000	11.6484	1.04394	3.48002
HiC_scaffold_1	3130001	3155000	10.9628	1.04335	3.39332
HiC_scaffold_1	3135001	3160000	9.86703	1.04335	3.24139
HiC_scaffold_1	3140001	3165000	8.72634	1.00167	3.12297
HiC_scaffold_1	3145001	3170000	7.46782	0.928592	3.00757
HiC_scaffold_1	3150001	3175000	6.25134	0.854506	2.871
HiC_scaffold_1	3155001	3180000	5.32735	0.779563	2.77268
HiC_scaffold_1	3160001	3185000	4.56247	0.669071	2.76959
HiC_scaffold_1	3165001	3190000	3.89746	0.589489	2.725
HiC_scaffold_1	3170001	3195000	3.34992	0.537292	2.64035
HiC_scaffold_1	3175001	3200000	2.92964	0.47685	2.61912
HiC_scaffold_1	3180001	3205000	2.63039	0.417677	2.65482
HiC_scaffold_1	3185001	3210000	2.57657	0.388453	2.72964
HiC_scaffold_1	3190001	3215000	2.52185	0.378013	2.73797
HiC_scaffold_1	3195001	3220000	2.46713	0.367574	2.74673
HiC_scaffold_1	3200001	3225000	2.46233	0.373815	2.71963
HiC_scaffold_1	3205001	3230000	2.48124	0.394693	2.65226
HiC_scaffold_1	3210001	3235000	2.48124	0.42796	2.53551
HiC_scaffold_1	3215001	3240000	2.43399	0.459278	2.40589
HiC_scaffold_1	3220001	3245000	2.54108	0.497691	2.35212
HiC_scaffold_1	3225001	3250000	3.0427	0.531717	2.51662
HiC_scaffold_1	3230001	3255000	3.69273	0.535033	2.78699
HiC_scaffold_1	3235001	3260000	4.40407	0.522645	3.07493
HiC_scaffold_1	3240001	3265000	5.11782	0.501345	3.35165
HiC_scaffold_1	3245001	3270000	5.72812	0.473933	3.59531
HiC_scaffold_1	3250001	3275000	6.00322	0.439299	3.77246
HiC_scaffold_1	3255001	3280000	6.15794	0.42886	3.84387
HiC_scaffold_1	3260001	3285000	6.24006	0.417577	3.90145
HiC_scaffold_1	3265001	3290000	6.33298	0.417577	3.92277
HiC_scaffold_1	3270001	3295000	6.37762	0.417577	3.93291
HiC_scaffold_1	3275001	3300000	6.32483	0.417577	3.92091
HiC_scaffold_1	3280001	3305000	6.21539	0.417577	3.89573
HiC_scaffold_1	3285001	3310000	6.13086	0.417577	3.87598
HiC_scaffold_1	3290001	3315000	6.01663	0.417577	3.84884
HiC_scaffold_1	3295001	3320000	5.87012	0.408183	3.8461
HiC_scaffold_1	3300001	3325000	5.91694	0.496887	3.57386
HiC_scaffold_1	3305001	3330000	5.97166	0.596174	3.32433
HiC_scaffold_1	3310001	3335000	6.02878	0.711008	3.08393
HiC_scaffold_1	3315001	3340000	6.13224	0.822446	2.89842
HiC_scaffold_1	3320001	3345000	6.24989	0.950068	2.71773
HiC_scaffold_1	3325001	3350000	6.2345	0.976198	2.67503
HiC_scaffold_1	3330001	3355000	6.29929	0.991745	2.66715
HiC_scaffold_1	3335001	3360000	6.29697	0.991745	2.66662
HiC_scaffold_1	3340001	3365000	6.3108	0.991745	2.66978
HiC_scaffold_1	3345001	3370000	6.57774	0.97909	2.74808
HiC_scaffold_1	3350001	3375000	6.9107	0.958211	2.85042
HiC_scaffold_1	3355001	3380000	7.15505	0.937332	2.93233
HiC_scaffold_1	3360001	3385000	7.54417	0.916453	3.04123
HiC_scaffold_1	3365001	3390000	7.85865	0.907171	3.11484
HiC_scaffold_1	3370001	3395000	7.95118	0.909386	3.1282
HiC_scaffold_1	3375001	3400000	8.03445	0.93936	3.09645
HiC_scaffold_1	3380001	3405000	8.16331	0.970678	3.07209
HiC_scaffold_1	3385001	3410000	8.30554	1.00084	3.05286
HiC_scaffold_1	3390001	3415000	8.55799	1.02873	3.05641
HiC_scaffold_1	3395001	3420000	8.77904	1.06005	3.04993
HiC_scaffold_1	3400001	3425000	8.9247	1.07183	3.05772
HiC_scaffold_1	3405001	3430000	9.1649	1.10259	3.05522
HiC_scaffold_1	3410001	3435000	9.38388	1.15279	3.02505
HiC_scaffold_1	3415001	3440000	9.51446	1.19798	2.98952
HiC_scaffold_1	3420001	3445000	9.67862	1.23589	2.96925
HiC_scaffold_1	3425001	3450000	9.8011	1.26323	2.95582
HiC_scaffold_1	3430001	3455000	9.81331	1.2829	2.93533
HiC_scaffold_1	3435001	3460000	10.3257	1.28594	3.00535
HiC_scaffold_1	3440001	3465000	11.4429	1.29638	3.1419
HiC_scaffold_1	3445001	3470000	12.592	1.31066	3.26414
HiC_scaffold_1	3450001	3475000	13.7062	1.33154	3.36366
HiC_scaffold_1	3455001	3480000	14.8347	1.3474	3.46072
HiC_scaffold_1	3460001	3485000	15.4644	1.34016	3.52847
HiC_scaffold_1	3465001	3490000	16.064	1.34454	3.57865
HiC_scaffold_1	3470001	3495000	16.5564	1.37447	3.59044
HiC_scaffold_1	3475001	3500000	17.0839	1.41567	3.59307
HiC_scaffold_1	3480001	3505000	17.631	1.46417	3.58996
HiC_scaffold_1	3485001	3510000	18.0571	1.54345	3.54834
HiC_scaffold_1	3490001	3515000	18.0571	1.60171	3.49488
HiC_scaffold_1	3495001	3520000	18.0571	1.63441	3.46572
HiC_scaffold_1	3500001	3525000	18.1692	1.65585	3.45585
HiC_scaffold_1	3505001	3530000	18.2895	1.66259	3.45951
HiC_scaffold_1	3510001	3535000	18.4848	1.64565	3.48961
HiC_scaffold_1	3515001	3540000	18.7407	1.62448	3.52812
HiC_scaffold_1	3520001	3545000	18.8847	1.59113	3.5691
HiC_scaffold_1	3525001	3550000	18.8165	1.56225	3.5903
HiC_scaffold_1	3530001	3555000	18.7491	1.53865	3.60708
HiC_scaffold_1	3535001	3560000	18.4788	1.48875	3.63369
HiC_scaffold_1	3540001	3565000	18.0749	1.44697	3.64288
HiC_scaffold_1	3545001	3570000	17.8708	1.41761	3.65608
HiC_scaffold_1	3550001	3575000	17.6455	1.38955	3.66661
HiC_scaffold_1	3555001	3580000	17.3603	1.36866	3.66496
HiC_scaffold_1	3560001	3585000	17.3495	1.40419	3.62708
HiC_scaffold_1	3565001	3590000	17.5593	1.44446	3.60363
HiC_scaffold_1	3570001	3595000	17.7111	1.52806	3.53488
HiC_scaffold_1	3575001	3600000	17.9111	1.61953	3.46721
HiC_scaffold_1	3580001	3605000	18.2815	1.69408	3.43181
HiC_scaffold_1	3585001	3610000	18.8008	1.75075	3.42475
HiC_scaffold_1	3590001	3615000	18.9078	1.79049	3.40055
HiC_scaffold_1	3595001	3620000	19.0518	1.79894	3.4047
HiC_scaffold_1	3600001	3625000	19.3567	1.78158	3.44161
HiC_scaffold_1	3605001	3630000	19.4826	1.7607	3.46797
HiC_scaffold_1	3610001	3635000	19.4283	1.75207	3.47103
HiC_scaffold_1	3615001	3640000	19.5628	1.76701	3.46873
HiC_scaffold_1	3620001	3645000	19.7023	1.76704	3.47896
HiC_scaffold_1	3625001	3650000	19.8629	1.76927	3.48885
HiC_scaffold_1	3630001	3655000	20.1587	1.81558	3.4729
HiC_scaffold_1	3635001	3660000	20.6573	1.85956	3.47361
HiC_scaffold_1	3640001	3665000	21.1399	1.89284	3.48135
HiC_scaffold_1	3645001	3670000	21.5459	1.93676	3.4757
HiC_scaffold_1	3650001	3675000	21.6835	1.98441	3.44981
HiC_scaffold_1	3655001	3680000	21.535	2.00529	3.4248
HiC_scaffold_1	3660001	3685000	21.0873	1.99303	3.40334
HiC_scaffold_1	3665001	3690000	20.7935	1.96231	3.40551
HiC_scaffold_1	3670001	3695000	20.617	1.93099	3.41642
HiC_scaffold_1	3675001	3700000	20.617	1.89967	3.44001
HiC_scaffold_1	3680001	3705000	20.7541	1.86835	3.47356
HiC_scaffold_1	3685001	3710000	20.9868	1.87018	3.48824
HiC_scaffold_1	3690001	3715000	21.0666	1.87909	3.48685
HiC_scaffold_1	3695001	3720000	20.8073	1.88939	3.4611
HiC_scaffold_1	3700001	3725000	20.4484	1.89983	3.42804
HiC_scaffold_1	3705001	3730000	20.1043	1.90862	3.3969
HiC_scaffold_1	3710001	3735000	19.1829	1.89377	3.34049
HiC_scaffold_1	3715001	3740000	18.3954	1.87289	3.29601
HiC_scaffold_1	3720001	3745000	17.8533	1.80341	3.30739
HiC_scaffold_1	3725001	3750000	17.3231	1.73033	3.32358
HiC_scaffold_1	3730001	3755000	16.7771	1.6589	3.33819
HiC_scaffold_1	3735001	3760000	16.8335	1.59674	3.39813
HiC_scaffold_1	3740001	3765000	16.7675	1.52022	3.46332
HiC_scaffold_1	3745001	3770000	16.8308	1.4988	3.48922
HiC_scaffold_1	3750001	3775000	16.9886	1.48836	3.51278
HiC_scaffold_1	3755001	3780000	16.3017	1.46704	3.47404
HiC_scaffold_1	3760001	3785000	15.2388	1.46054	3.38318
HiC_scaffold_1	3765001	3790000	14.0609	1.45655	3.27106
HiC_scaffold_1	3770001	3795000	12.7813	1.42676	3.16321
HiC_scaffold_1	3775001	3800000	11.4586	1.38263	3.05094
HiC_scaffold_1	3780001	3805000	11.0258	1.33654	3.04431
HiC_scaffold_1	3785001	3810000	10.9187	1.26346	3.11135
HiC_scaffold_1	3790001	3815000	10.697	1.19903	3.15727
HiC_scaffold_1	3795001	3820000	10.3464	1.14585	3.17464
HiC_scaffold_1	3800001	3825000	9.98841	1.09491	3.18945
HiC_scaffold_1	3805001	3830000	9.58465	1.07402	3.1577
HiC_scaffold_1	3810001	3835000	9.11551	1.06133	3.10245
HiC_scaffold_1	3815001	3840000	8.86268	1.03428	3.09912
HiC_scaffold_1	3820001	3845000	8.58372	1.02957	3.05956
HiC_scaffold_1	3825001	3850000	8.14998	1.07133	2.92739
HiC_scaffold_1	3830001	3855000	7.7943	1.0981	2.82741
HiC_scaffold_1	3835001	3860000	7.51583	1.13831	2.72304
HiC_scaffold_1	3840001	3865000	7.23874	1.19088	2.60371
HiC_scaffold_1	3845001	3870000	7.14039	1.24666	2.51793
HiC_scaffold_1	3850001	3875000	7.13694	1.2571	2.50521
HiC_scaffold_1	3855001	3880000	7.10312	1.25206	2.50415
HiC_scaffold_1	3860001	3885000	7.52299	1.2762	2.55945
HiC_scaffold_1	3865001	3890000	8.89784	1.30962	2.76431
HiC_scaffold_1	3870001	3895000	10.5506	1.34195	2.97492
HiC_scaffold_1	3875001	3900000	12.2785	1.37327	3.16044
HiC_scaffold_1	3880001	3905000	14.1016	1.41682	3.31513
HiC_scaffold_1	3885001	3910000	15.8718	1.44053	3.4618
HiC_scaffold_1	3890001	3915000	17.0182	1.45463	3.54836
HiC_scaffold_1	3895001	3920000	18.3809	1.47418	3.64022
HiC_scaffold_1	3900001	3925000	19.7826	1.50294	3.71837
HiC_scaffold_1	3905001	3930000	21.2324	1.52382	3.8005
HiC_scaffold_1	3910001	3935000	22.5236	1.53598	3.87421
HiC_scaffold_1	3915001	3940000	23.5113	1.56064	3.91315
HiC_scaffold_1	3920001	3945000	24.0333	1.57379	3.93273
HiC_scaffold_1	3925001	3950000	24.6209	1.57042	3.97066
HiC_scaffold_1	3930001	3955000	25.0606	1.57042	3.9962
HiC_scaffold_1	3935001	3960000	25.2866	1.57588	4.00414
HiC_scaffold_1	3940001	3965000	25.4204	1.60191	3.98812
HiC_scaffold_1	3945001	3970000	25.7936	1.65368	3.96326
HiC_scaffold_1	3950001	3975000	25.9238	1.71838	3.91515
HiC_scaffold_1	3955001	3980000	25.9926	1.81234	3.84218
HiC_scaffold_1	3960001	3985000	26.0447	1.89556	3.7803
HiC_scaffold_1	3965001	3990000	26.6359	1.94032	3.779
HiC_scaffold_1	3970001	3995000	26.9131	1.93467	3.79815
HiC_scaffold_1	3975001	4000000	27.4691	1.92889	3.83197
HiC_scaffold_1	3980001	4005000	28.071	1.89757	3.88686
HiC_scaffold_1	3985001	4010000	28.5926	1.87242	3.93267
HiC_scaffold_1	3990001	4015000	28.381	1.87242	3.92195
HiC_scaffold_1	3995001	4020000	27.6816	1.8853	3.87606
HiC_scaffold_1	4000001	4025000	26.5304	1.89574	3.80681
HiC_scaffold_1	4005001	4030000	25.321	1.91183	3.72731
HiC_scaffold_1	4010001	4035000	24.1783	1.93271	3.64502
HiC_scaffold_1	4015001	4040000	23.6072	1.95358	3.59503
HiC_scaffold_1	4020001	4045000	23.2255	1.94737	3.57611
HiC_scaffold_1	4025001	4050000	23.0635	1.92649	3.58156
HiC_scaffold_1	4030001	4055000	22.9419	1.89182	3.60014
HiC_scaffold_1	4035001	4060000	22.6221	1.81324	3.64109
HiC_scaffold_1	4040001	4065000	22.186	1.71928	3.68977
HiC_scaffold_1	4045001	4070000	21.8664	1.63501	3.74134
HiC_scaffold_1	4050001	4075000	21.2674	1.47745	3.84747
HiC_scaffold_1	4055001	4080000	20.2444	1.28525	3.9774
HiC_scaffold_1	4060001	4085000	19.1606	1.10424	4.11702
HiC_scaffold_1	4065001	4090000	17.545	0.917639	4.25699
HiC_scaffold_1	4070001	4095000	15.5967	0.740931	4.39576
HiC_scaffold_1	4075001	4100000	13.6116	0.647949	4.39281
HiC_scaffold_1	4080001	4105000	12.1283	0.595752	4.34752
HiC_scaffold_1	4085001	4110000	10.7526	0.574168	4.22707
HiC_scaffold_1	4090001	4115000	9.94233	0.546696	4.18477
HiC_scaffold_1	4225001	4250000	5.21852	0.236033	4.46658
HiC_scaffold_1	4230001	4255000	6.55759	0.246473	4.73367
HiC_scaffold_1	4235001	4260000	7.50107	0.268429	4.80448
HiC_scaffold_1	4240001	4265000	7.88331	0.282942	4.80022
HiC_scaffold_1	4245001	4270000	8.1446	0.304622	4.74075
HiC_scaffold_1	4250001	4275000	8.30131	0.325501	4.67261
HiC_scaffold_1	4255001	4280000	8.41075	0.345302	4.6063
HiC_scaffold_1	4260001	4285000	8.52019	0.355742	4.58198
HiC_scaffold_1	4265001	4290000	8.57907	0.363743	4.55983
HiC_scaffold_1	4270001	4295000	8.59249	0.342864	4.64737
HiC_scaffold_1	4275001	4300000	8.64966	0.321985	4.74758
HiC_scaffold_1	4280001	4305000	8.7591	0.301106	4.86244
HiC_scaffold_1	4285001	4310000	8.83899	0.276688	4.99755
HiC_scaffold_1	4290001	4315000	8.83702	0.247007	5.16094
HiC_scaffold_1	4295001	4320000	8.83702	0.236568	5.22323
HiC_scaffold_1	4300001	4325000	8.78727	0.226128	5.2802
HiC_scaffold_1	4305001	4330000	8.73255	0.207713	5.39374
HiC_scaffold_1	4310001	4335000	8.79244	0.184045	5.57813
HiC_scaffold_1	4315001	4340000	9.16306	0.183544	5.64163
HiC_scaffold_1	4320001	4345000	9.49137	0.183544	5.69242
HiC_scaffold_1	4325001	4350000	9.81968	0.183544	5.74148
HiC_scaffold_1	4330001	4355000	10.148	0.200506	5.66141
HiC_scaffold_1	4335001	4360000	10.3912	0.227713	5.51201
HiC_scaffold_1	4340001	4365000	10.4216	0.238653	5.44852
HiC_scaffold_1	4345001	4370000	10.49	0.249093	5.39619
HiC_scaffold_1	4350001	4375000	10.6261	0.259532	5.35556
HiC_scaffold_1	4355001	4380000	11.0269	0.260985	5.40092
HiC_scaffold_1	4360001	4385000	11.4927	0.263775	5.44527
HiC_scaffold_1	4365001	4390000	11.8237	0.274214	5.43024
HiC_scaffold_1	4370001	4395000	12.1383	0.284654	5.41422
HiC_scaffold_1	4375001	4400000	12.3838	0.295093	5.39114
HiC_scaffold_1	4380001	4405000	12.4385	0.305532	5.34735
HiC_scaffold_1	4385001	4410000	12.3782	0.313182	5.30465
HiC_scaffold_1	4390001	4415000	12.2998	0.311694	5.30237
HiC_scaffold_1	4395001	4420000	12.244	0.301254	5.34495
HiC_scaffold_1	4400001	4425000	12.2215	0.290815	5.39318
HiC_scaffold_1	4405001	4430000	12.2324	0.280376	5.4472
HiC_scaffold_1	4410001	4435000	12.249	0.269936	5.5039
HiC_scaffold_1	4415001	4440000	12.7258	0.26099	5.60761
HiC_scaffold_1	4420001	4445000	13.1937	0.268498	5.61879
HiC_scaffold_1	4425001	4450000	13.8151	0.278937	5.63017
HiC_scaffold_1	4430001	4455000	14.325	0.289376	5.62945
HiC_scaffold_1	4435001	4460000	15.1032	0.380936	5.30916
HiC_scaffold_1	4440001	4465000	15.6108	0.469676	5.05474
HiC_scaffold_1	4445001	4470000	16.0174	0.545683	4.87543
HiC_scaffold_1	4450001	4475000	16.3417	0.618759	4.72304
HiC_scaffold_1	4455001	4480000	16.5898	0.685596	4.59679
HiC_scaffold_1	4460001	4485000	16.5532	0.68379	4.59741
HiC_scaffold_1	4465001	4490000	16.5248	0.678562	4.60601
HiC_scaffold_1	4470001	4495000	16.2877	0.678562	4.58516
HiC_scaffold_1	4475001	4500000	15.8717	0.664644	4.57773
HiC_scaffold_1	4480001	4505000	15.4722	0.647705	4.5782
HiC_scaffold_1	4485001	4510000	14.974	0.637266	4.55442
HiC_scaffold_1	4490001	4515000	14.4604	0.665598	4.44131
HiC_scaffold_1	4495001	4520000	14.1001	0.739342	4.25332
HiC_scaffold_1	4500001	4525000	13.9939	0.839051	4.0599
HiC_scaffold_1	4505001	4530000	13.9879	0.960385	3.86443
HiC_scaffold_1	4510001	4535000	14.1178	1.06913	3.723
HiC_scaffold_1	4515001	4540000	14.4407	1.13598	3.66813
HiC_scaffold_1	4520001	4545000	14.9887	1.16722	3.68273
HiC_scaffold_1	4525001	4550000	15.3692	1.16676	3.71946
HiC_scaffold_1	4530001	4555000	15.7202	1.12338	3.80671
HiC_scaffold_1	4535001	4560000	16.1634	1.0602	3.93031
HiC_scaffold_1	4540001	4565000	16.5456	1.00963	4.03455
HiC_scaffold_1	4545001	4570000	17.1017	0.961466	4.15276
HiC_scaffold_1	4550001	4575000	17.9486	0.899542	4.31854
HiC_scaffold_1	4555001	4580000	18.7725	0.859218	4.44945
HiC_scaffold_1	4560001	4585000	19.3808	0.827589	4.54957
HiC_scaffold_1	4565001	4590000	20.0639	0.795557	4.65649
HiC_scaffold_1	4570001	4595000	20.2425	0.737503	4.77859
HiC_scaffold_1	4575001	4600000	20.0612	0.69186	4.85779
HiC_scaffold_1	4580001	4605000	19.8544	0.635272	4.96594
HiC_scaffold_1	4585001	4610000	19.519	0.589395	5.0495
HiC_scaffold_1	4590001	4615000	18.8696	0.542294	5.12084
HiC_scaffold_1	4595001	4620000	18.1832	0.528953	5.10332
HiC_scaffold_1	4600001	4625000	17.575	0.544864	5.01148
HiC_scaffold_1	4605001	4630000	16.7205	0.567366	4.8812
HiC_scaffold_1	4610001	4635000	15.7548	0.593055	4.73148
HiC_scaffold_1	4615001	4640000	15.5134	0.636051	4.60823
HiC_scaffold_1	4620001	4645000	15.845	0.651889	4.60326
HiC_scaffold_1	4625001	4650000	16.4991	0.666953	4.62866
HiC_scaffold_1	4630001	4655000	17.3598	0.686657	4.66002
HiC_scaffold_1	4635001	4660000	18.7725	0.709225	4.72623
HiC_scaffold_1	4640001	4665000	19.8469	0.711597	4.80171
HiC_scaffold_1	4645001	4670000	19.978	0.723468	4.78734
HiC_scaffold_1	4650001	4675000	19.8232	0.723005	4.77704
HiC_scaffold_1	4665001	4690000	21.0766	0.771214	4.77237
HiC_scaffold_1	4670001	4695000	21.9673	0.830923	4.7245
HiC_scaffold_1	4675001	4700000	21.4207	0.877506	4.60945
HiC_scaffold_1	4680001	4705000	19.5905	0.902028	4.44084
HiC_scaffold_1	4685001	4710000	17.2783	0.920097	4.23103
HiC_scaffold_1	4690001	4715000	15.1461	0.913532	4.05135
HiC_scaffold_1	4695001	4720000	13.3959	0.873466	3.93889
HiC_scaffold_1	4700001	4725000	12.8735	0.890353	3.85388
HiC_scaffold_1	4705001	4730000	12.5908	0.924728	3.76719
HiC_scaffold_1	4750001	4775000	6.33723	1.02904	2.62255
HiC_scaffold_1	4755001	4780000	6.83831	1.02652	2.73587
HiC_scaffold_1	4760001	4785000	7.749	1.06861	2.85827
HiC_scaffold_1	4765001	4790000	8.82624	1.18572	2.89603
HiC_scaffold_1	4770001	4795000	9.75895	1.32071	2.88541
HiC_scaffold_1	4775001	4800000	10.1776	1.36577	2.89761
HiC_scaffold_1	4780001	4805000	10.4763	1.34525	2.96119
HiC_scaffold_1	4785001	4810000	10.8073	1.28168	3.0759
HiC_scaffold_1	4790001	4815000	11.0837	1.17928	3.23245
HiC_scaffold_1	4795001	4820000	10.8205	1.04017	3.37887
HiC_scaffold_1	4800001	4825000	10.2094	0.927081	3.46107
HiC_scaffold_1	4805001	4830000	9.30058	0.840413	3.46815
HiC_scaffold_1	4810001	4835000	8.3621	0.864954	3.27317
HiC_scaffold_1	4815001	4840000	7.63409	0.96997	2.97644
HiC_scaffold_1	4820001	4845000	7.51429	1.16582	2.68829
HiC_scaffold_1	4825001	4850000	7.44902	1.37166	2.44113
HiC_scaffold_1	4830001	4855000	7.54267	1.57779	2.25717
HiC_scaffold_1	4835001	4860000	7.81505	1.68858	2.21044
HiC_scaffold_1	4840001	4865000	7.75816	1.71508	2.17744
HiC_scaffold_1	4845001	4870000	7.78199	1.67895	2.21258
HiC_scaffold_1	4850001	4875000	7.69606	1.63497	2.23486
HiC_scaffold_1	4855001	4880000	7.81344	1.64023	2.25206
HiC_scaffold_1	4860001	4885000	8.09406	1.6856	2.2636
HiC_scaffold_1	4865001	4890000	8.73142	1.69501	2.36492
HiC_scaffold_1	4870001	4895000	9.14067	1.68948	2.43572
HiC_scaffold_1	4875001	4900000	9.52657	1.64229	2.53625
HiC_scaffold_1	4880001	4905000	9.54157	1.51228	2.6575
HiC_scaffold_1	4885001	4910000	9.74614	1.44989	2.74889
HiC_scaffold_1	4895001	4920000	11.2472	1.57191	2.83898
HiC_scaffold_1	4900001	4925000	12.0927	1.67233	2.85421
HiC_scaffold_1	4905001	4930000	13.0712	1.80435	2.85684
HiC_scaffold_1	4910001	4935000	13.4556	1.91074	2.81601
HiC_scaffold_1	4915001	4940000	13.1748	1.98696	2.72915
HiC_scaffold_1	4920001	4945000	12.3685	2.01251	2.6196
HiC_scaffold_1	4925001	4950000	12.0213	1.97653	2.60455
HiC_scaffold_1	4930001	4955000	11.67	2.02114	2.52956
HiC_scaffold_1	4935001	4960000	11.405	2.0153	2.5006
HiC_scaffold_1	4940001	4965000	11.1498	1.97102	2.50001
HiC_scaffold_1	4945001	4970000	11.1105	1.96808	2.49706
HiC_scaffold_1	4950001	4975000	10.8746	1.91474	2.50574
HiC_scaffold_1	4955001	4980000	10.7253	1.73942	2.62435
HiC_scaffold_1	4960001	4985000	10.4228	1.52437	2.77346
HiC_scaffold_1	4965001	4990000	10.2642	1.32575	2.95274
HiC_scaffold_1	4970001	4995000	10.1357	1.148	3.14225
HiC_scaffold_1	4975001	5000000	9.44467	1.06571	3.14769
HiC_scaffold_1	4980001	5005000	8.57333	1.02477	3.06455
HiC_scaffold_1	4985001	5010000	7.81529	0.988199	2.98343
HiC_scaffold_1	4990001	5015000	7.03523	0.94437	2.89717
HiC_scaffold_1	4995001	5020000	6.24536	0.927607	2.7512
HiC_scaffold_1	5000001	5025000	5.9111	0.902473	2.71147
HiC_scaffold_1	5005001	5030000	5.65085	0.871556	2.6968
HiC_scaffold_1	5010001	5035000	5.57802	0.841102	2.7294
HiC_scaffold_1	5015001	5040000	6.07582	0.8385	2.8572
HiC_scaffold_1	5020001	5045000	6.8019	0.928768	2.87255
HiC_scaffold_1	5025001	5050000	7.23105	1.03768	2.80085
HiC_scaffold_1	5030001	5055000	7.49447	1.13504	2.72309
HiC_scaffold_1	5035001	5060000	7.94477	1.2772	2.63702
HiC_scaffold_1	5040001	5065000	7.95468	1.44179	2.46395
HiC_scaffold_1	5045001	5070000	7.74344	1.50383	2.36433
HiC_scaffold_1	5050001	5075000	7.66634	1.5069	2.34695
HiC_scaffold_1	5055001	5080000	7.92556	1.57143	2.33444
HiC_scaffold_1	5060001	5085000	7.81605	1.72204	2.18232
HiC_scaffold_1	5065001	5090000	7.327	1.91137	1.93862
HiC_scaffold_1	5070001	5095000	6.33563	2.09675	1.59533
HiC_scaffold_1	5075001	5100000	5.17953	2.31663	1.16079
HiC_scaffold_1	5080001	5105000	4.09197	2.49486	0.713837
HiC_scaffold_1	5085001	5110000	3.14879	2.4807	0.344049
HiC_scaffold_1	5090001	5115000	3.39155	2.4763	0.453761
HiC_scaffold_1	5095001	5120000	4.3093	2.43605	0.82291
HiC_scaffold_1	5100001	5125000	5.22448	2.43289	1.10262
HiC_scaffold_1	5105001	5130000	6.05589	2.5025	1.27497
HiC_scaffold_1	5110001	5135000	6.80304	2.63646	1.36758
HiC_scaffold_1	5135001	5160000	5.40909	2.65455	1.02692
HiC_scaffold_1	5140001	5165000	5.15759	2.48384	1.05412
HiC_scaffold_1	5145001	5170000	5.34305	2.2428	1.25236
HiC_scaffold_1	5150001	5175000	5.87555	2.03469	1.52992
HiC_scaffold_1	5155001	5180000	6.38166	1.92489	1.72916
HiC_scaffold_1	5160001	5185000	6.96683	1.84569	1.91634
HiC_scaffold_1	5165001	5190000	7.62661	1.75471	2.11981
HiC_scaffold_1	5170001	5195000	8.33334	1.6557	2.33146
HiC_scaffold_1	5175001	5200000	8.79101	1.5237	2.52845
HiC_scaffold_1	5180001	5205000	9.09245	1.4636	2.63515
HiC_scaffold_1	5185001	5210000	9.41583	1.42878	2.7203
HiC_scaffold_1	5190001	5215000	9.49604	1.43404	2.72724
HiC_scaffold_1	5195001	5220000	9.15118	1.39525	2.71344
HiC_scaffold_1	5200001	5225000	8.90928	1.36244	2.70912
HiC_scaffold_1	5205001	5230000	8.49848	1.27901	2.73218
HiC_scaffold_1	5210001	5235000	6.99898	1.16719	2.58411
HiC_scaffold_1	5215001	5240000	6.0314	1.16274	2.37497
HiC_scaffold_1	5220001	5245000	5.90565	1.22348	2.2711
HiC_scaffold_1	5225001	5250000	5.87876	1.26953	2.21122
HiC_scaffold_1	5230001	5255000	6.10186	1.35314	2.17293
HiC_scaffold_1	5235001	5260000	6.83954	1.36792	2.32192
HiC_scaffold_1	5240001	5265000	7.37175	1.25784	2.55105
HiC_scaffold_1	5245001	5270000	7.00617	1.12279	2.64153
HiC_scaffold_1	5250001	5275000	5.95363	1.00174	2.57127
HiC_scaffold_1	5255001	5280000	4.48128	0.785297	2.5126
HiC_scaffold_1	5260001	5285000	3.29777	0.623933	2.40203
HiC_scaffold_1	5265001	5290000	2.12407	0.464654	2.1926
HiC_scaffold_1	5270001	5295000	1.30013	0.294362	2.14299
HiC_scaffold_1	5275001	5300000	1.11833	0.166375	2.74884
HiC_scaffold_1	5280001	5305000	1.32249	0.202078	2.71027
HiC_scaffold_1	5305001	5330000	0.930716	0.407018	1.19325
HiC_scaffold_1	5310001	5335000	0.815336	0.402972	1.01672
HiC_scaffold_1	5315001	5340000	0.970091	0.466629	1.05584
HiC_scaffold_1	5320001	5345000	1.82858	0.604732	1.59635
HiC_scaffold_1	5325001	5350000	2.7805	0.75873	1.87369
HiC_scaffold_1	5330001	5355000	3.7681	0.847213	2.15304
HiC_scaffold_1	5335001	5360000	4.59723	0.920289	2.32061
HiC_scaffold_1	5340001	5365000	4.97795	0.981412	2.34262
HiC_scaffold_1	5345001	5370000	4.77655	1.06849	2.16039
HiC_scaffold_1	5350001	5375000	4.45504	1.21179	1.87829
HiC_scaffold_1	5355001	5380000	4.08123	1.39841	1.54522
HiC_scaffold_1	5360001	5385000	4.11812	1.58716	1.37554
HiC_scaffold_1	5365001	5390000	4.62343	1.75112	1.40068
HiC_scaffold_1	5370001	5395000	5.40866	1.84491	1.55172
HiC_scaffold_1	5375001	5400000	6.12338	1.83881	1.73555
HiC_scaffold_1	5380001	5405000	6.35398	1.74727	1.86256
HiC_scaffold_1	5385001	5410000	5.45497	1.60142	1.76822
HiC_scaffold_1	5390001	5415000	4.15817	1.49287	1.47786
HiC_scaffold_1	5395001	5420000	3.02677	1.41549	1.09648
HiC_scaffold_1	5400001	5425000	2.1589	1.34156	0.686385
HiC_scaffold_1	5405001	5430000	1.63283	1.33889	0.28634
HiC_scaffold_1	5410001	5435000	2.047	1.3949	0.553356
HiC_scaffold_1	5415001	5440000	2.42897	1.37129	0.824813
HiC_scaffold_1	5420001	5445000	2.62259	1.46974	0.835431
HiC_scaffold_1	5425001	5450000	2.57324	1.66689	0.62643
HiC_scaffold_1	5430001	5455000	2.39259	1.88242	0.345984
HiC_scaffold_1	5435001	5460000	2.14875	2.07381	0.0512138
HiC_scaffold_1	5440001	5465000	2.10739	2.20303	-0.064033
HiC_scaffold_1	5445001	5470000	2.19451	2.09019	0.070265
HiC_scaffold_1	5515001	5540000	2.06607	1.69894	0.282251
HiC_scaffold_1	5520001	5545000	2.12558	1.64508	0.369699
HiC_scaffold_1	5525001	5550000	2.19868	1.51607	0.5363
HiC_scaffold_1	5535001	5560000	2.17783	1.29881	0.745709
HiC_scaffold_1	5540001	5565000	2.20828	1.38035	0.677887
HiC_scaffold_1	5545001	5570000	2.20932	1.42978	0.627807
HiC_scaffold_1	5550001	5575000	2.30031	1.40948	0.706665
HiC_scaffold_1	5570001	5595000	3.25047	1.3389	1.2796
HiC_scaffold_1	5575001	5600000	3.33539	1.58048	1.07749
HiC_scaffold_1	5580001	5605000	3.43497	1.79996	0.932333
HiC_scaffold_1	5585001	5610000	3.69099	1.92019	0.942758
HiC_scaffold_1	5590001	5615000	3.844	2.03656	0.916476
HiC_scaffold_1	5595001	5620000	3.8902	1.97496	0.978022
HiC_scaffold_1	5600001	5625000	4.04312	1.74009	1.2163
HiC_scaffold_1	5605001	5630000	3.97321	1.52142	1.38489
HiC_scaffold_1	5610001	5635000	3.6435	1.29838	1.48861
HiC_scaffold_1	5615001	5640000	3.29164	1.08772	1.5975
HiC_scaffold_1	5620001	5645000	3.08671	0.905003	1.77007
HiC_scaffold_1	5625001	5650000	2.86162	0.753935	1.92432
HiC_scaffold_1	5630001	5655000	2.55564	0.574771	2.15263
HiC_scaffold_1	5635001	5660000	1.96717	0.392986	2.32357
HiC_scaffold_1	5640001	5665000	1.36527	0.234737	2.54007
HiC_scaffold_1	5655001	5680000	1.47312	0.644882	1.19176
HiC_scaffold_1	5660001	5685000	1.71659	0.709383	1.27491
HiC_scaffold_1	5665001	5690000	2.28449	0.758394	1.59085
HiC_scaffold_1	5670001	5695000	2.3724	0.680719	1.80122
HiC_scaffold_1	5675001	5700000	1.95322	0.700433	1.47953
HiC_scaffold_1	5680001	5705000	1.68724	0.840527	1.0053
HiC_scaffold_1	5685001	5710000	1.79898	1.13139	0.669084
HiC_scaffold_1	5700001	5725000	2.49912	1.66018	0.590076
HiC_scaffold_1	5705001	5730000	3.15451	1.5575	1.01819
HiC_scaffold_1	5710001	5735000	3.65224	1.41608	1.36688
HiC_scaffold_1	5715001	5740000	4.03572	1.32287	1.60916
HiC_scaffold_1	5720001	5745000	3.89312	1.15767	1.74971
HiC_scaffold_1	5725001	5750000	3.47875	1.0886	1.6761
HiC_scaffold_1	5730001	5755000	3.06069	1.10812	1.46574
HiC_scaffold_1	5735001	5760000	2.85489	1.17674	1.27864
HiC_scaffold_1	5740001	5765000	2.69748	1.26918	1.08771
HiC_scaffold_1	5745001	5770000	2.8921	1.43989	1.00615
HiC_scaffold_1	5750001	5775000	3.15671	1.63726	0.947138
HiC_scaffold_1	5755001	5780000	3.40263	1.78646	0.929545
HiC_scaffold_1	5760001	5785000	3.5796	1.85226	0.950509
HiC_scaffold_1	5765001	5790000	3.84335	1.82431	1.07502
HiC_scaffold_1	5770001	5795000	4.60337	1.71515	1.42436
HiC_scaffold_1	5775001	5800000	5.30009	1.53747	1.78546
HiC_scaffold_1	5780001	5805000	5.8513	1.28492	2.18708
HiC_scaffold_1	5785001	5810000	6.40171	1.05818	2.59687
HiC_scaffold_1	5790001	5815000	6.64025	0.861296	2.94666
HiC_scaffold_1	5795001	5820000	6.12372	0.70022	3.12853
HiC_scaffold_1	5800001	5825000	5.4137	0.60164	3.16964
HiC_scaffold_1	5805001	5830000	4.74874	0.58634	3.01774
HiC_scaffold_1	5810001	5835000	4.05479	0.623617	2.7009
HiC_scaffold_1	5815001	5840000	3.78421	0.708245	2.41767
HiC_scaffold_1	5820001	5845000	3.55931	0.762017	2.2237
HiC_scaffold_1	5825001	5850000	3.57975	0.770857	2.21532
HiC_scaffold_1	5830001	5855000	3.60266	0.756966	2.25076
HiC_scaffold_1	5835001	5860000	3.40153	0.716797	2.24655
HiC_scaffold_1	5840001	5865000	2.92546	0.634884	2.2041
HiC_scaffold_1	5845001	5870000	2.26693	0.561528	2.01331
HiC_scaffold_1	5920001	5945000	1.76641	0.658291	1.42402
HiC_scaffold_1	5925001	5950000	2.04631	0.849305	1.26867
HiC_scaffold_1	5930001	5955000	2.16235	1.06761	1.01822
HiC_scaffold_1	5935001	5960000	2.06509	1.18276	0.804048
HiC_scaffold_1	5940001	5965000	1.98462	1.20599	0.718647
HiC_scaffold_1	5945001	5970000	2.12053	1.3015	0.704247
HiC_scaffold_1	5950001	5975000	3.24224	1.43476	1.17618
HiC_scaffold_1	5955001	5980000	4.44634	1.52602	1.54285
HiC_scaffold_1	5960001	5985000	5.82041	1.60321	1.86015
HiC_scaffold_1	5965001	5990000	6.45376	1.66142	1.95772
HiC_scaffold_1	5970001	5995000	6.5912	1.61564	2.02844
HiC_scaffold_1	5975001	6000000	5.82995	1.49537	1.96298
HiC_scaffold_1	5980001	6005000	4.87306	1.39071	1.809
HiC_scaffold_1	5985001	6010000	3.75261	1.36998	1.45374
HiC_scaffold_1	5990001	6015000	3.09088	1.36473	1.1794
HiC_scaffold_1	5995001	6020000	2.68715	1.37136	0.97047
HiC_scaffold_1	6000001	6025000	2.47419	1.48618	0.735351
HiC_scaffold_1	6015001	6040000	3.36198	2.04377	0.71808
HiC_scaffold_1	6020001	6045000	3.8801	2.12292	0.870047
HiC_scaffold_1	6025001	6050000	4.30521	2.05966	1.06368
HiC_scaffold_1	6045001	6070000	3.70534	1.43827	1.36527
HiC_scaffold_1	6050001	6075000	3.5365	1.46189	1.27449
HiC_scaffold_1	6055001	6080000	4.31522	1.58878	1.44151
HiC_scaffold_1	6060001	6085000	5.40933	1.66205	1.70249
HiC_scaffold_1	6070001	6095000	5.96788	1.59104	1.90725
HiC_scaffold_1	6075001	6100000	5.57926	1.60587	1.79672
HiC_scaffold_1	6080001	6105000	4.47343	1.82158	1.2962
HiC_scaffold_1	6085001	6110000	3.26683	2.05111	0.671483
HiC_scaffold_1	6090001	6115000	2.23449	2.22189	0.00815703
HiC_scaffold_1	6095001	6120000	1.78265	2.40386	-0.431328
HiC_scaffold_1	6150001	6175000	2.1385	0.963295	1.15055
HiC_scaffold_1	6155001	6180000	2.02307	1.04019	0.959705
HiC_scaffold_1	6160001	6185000	1.66077	1.07037	0.633741
HiC_scaffold_1	6165001	6190000	1.23036	1.11255	0.145211
HiC_scaffold_1	6170001	6195000	0.928538	1.02664	-0.144897
HiC_scaffold_1	6175001	6200000	0.890213	0.94887	-0.0920595
HiC_scaffold_1	6180001	6205000	0.856835	0.917643	-0.0989165
HiC_scaffold_1	6185001	6210000	0.813257	0.964235	-0.245673
HiC_scaffold_1	6190001	6215000	0.816628	1.01863	-0.318886
HiC_scaffold_1	6205001	6230000	0.587905	1.25511	-1.09416
HiC_scaffold_1	6210001	6235000	0.455552	1.3259	-1.54129
HiC_scaffold_1	6215001	6240000	0.458879	1.44123	-1.65111
HiC_scaffold_1	6220001	6245000	0.932401	1.48904	-0.675357
HiC_scaffold_1	6225001	6250000	1.52166	1.51257	0.00864588
HiC_scaffold_1	6230001	6255000	1.87716	1.56707	0.260477
HiC_scaffold_1	6235001	6260000	2.11774	1.54272	0.457051
HiC_scaffold_1	6240001	6265000	2.25523	1.45107	0.63616
HiC_scaffold_1	6245001	6270000	2.13046	1.37004	0.636951
HiC_scaffold_1	6250001	6275000	2.06784	1.32519	0.641923
HiC_scaffold_1	6255001	6280000	2.01726	1.3627	0.565931
HiC_scaffold_1	6260001	6285000	1.85551	1.49915	0.307671
HiC_scaffold_1	6270001	6295000	1.34227	1.63667	-0.286088
HiC_scaffold_1	6275001	6300000	0.784793	1.54909	-0.98104
HiC_scaffold_1	6280001	6305000	0.539512	1.36973	-1.34417
HiC_scaffold_1	6310001	6335000	1.47635	1.06722	0.468179
HiC_scaffold_1	6315001	6340000	1.79639	1.13077	0.667792
HiC_scaffold_1	6320001	6345000	2.02515	1.18395	0.774421
HiC_scaffold_1	6325001	6350000	2.24199	1.21615	0.882454
HiC_scaffold_1	6330001	6355000	2.2692	1.32355	0.777775
HiC_scaffold_1	6335001	6360000	1.94235	1.49339	0.379216
HiC_scaffold_1	6340001	6365000	2.18382	1.62458	0.426784
HiC_scaffold_1	6345001	6370000	2.78361	1.69458	0.716033
HiC_scaffold_1	6350001	6375000	3.45074	1.66808	1.04872
HiC_scaffold_1	6355001	6380000	4.18703	1.60974	1.3791
HiC_scaffold_1	6360001	6385000	4.73145	1.50738	1.65024
HiC_scaffold_1	6365001	6390000	4.2316	1.43456	1.5606
HiC_scaffold_1	6370001	6395000	3.22271	1.42675	1.17554
HiC_scaffold_1	6375001	6400000	2.14559	1.47791	0.537815
HiC_scaffold_1	6410001	6435000	1.2131	1.34599	-0.149979
HiC_scaffold_1	6415001	6440000	1.40144	1.28146	0.129118
HiC_scaffold_1	6420001	6445000	1.63964	1.19087	0.461354
HiC_scaffold_1	6425001	6450000	1.63459	1.17205	0.47989
HiC_scaffold_1	6440001	6465000	1.89238	1.40884	0.425693
HiC_scaffold_1	6445001	6470000	1.88546	1.48756	0.341973
HiC_scaffold_1	6450001	6475000	1.73557	1.43624	0.273113
HiC_scaffold_1	6455001	6480000	1.44511	1.25445	0.204121
HiC_scaffold_1	6460001	6485000	1.05116	1.08438	-0.0448854
HiC_scaffold_1	6465001	6490000	0.697276	0.935877	-0.424589
HiC_scaffold_1	6475001	6500000	0.587467	0.83361	-0.504865
HiC_scaffold_1	6480001	6505000	0.773247	0.968853	-0.325348
HiC_scaffold_1	6485001	6510000	0.918481	1.14543	-0.318567
HiC_scaffold_1	6490001	6515000	0.851341	1.32214	-0.635067
HiC_scaffold_1	6495001	6520000	0.775666	1.40232	-0.854305
HiC_scaffold_1	6515001	6540000	1.72309	1.18706	0.537605
HiC_scaffold_1	6520001	6545000	1.74884	0.951064	0.878786
HiC_scaffold_1	6525001	6550000	1.66284	0.862388	0.947238
HiC_scaffold_1	6530001	6555000	1.18578	0.70265	0.754958
HiC_scaffold_1	6545001	6570000	0.555304	0.619546	-0.157934
HiC_scaffold_1	6550001	6575000	0.561016	0.833685	-0.57146
HiC_scaffold_1	6555001	6580000	0.703251	1.03263	-0.554213
HiC_scaffold_1	6560001	6585000	0.842871	1.21469	-0.527201
HiC_scaffold_1	6565001	6590000	0.740372	1.28751	-0.798265
HiC_scaffold_1	6570001	6595000	0.536328	1.29406	-1.27072
HiC_scaffold_1	6580001	6605000	0.634459	1.20092	-0.920537
HiC_scaffold_1	6585001	6610000	0.927443	1.26601	-0.448961
HiC_scaffold_1	6590001	6615000	1.46792	1.41545	0.0525143
HiC_scaffold_1	6595001	6620000	2.14909	1.57356	0.449691
HiC_scaffold_1	6600001	6625000	2.75572	1.71391	0.685134
HiC_scaffold_1	6605001	6630000	2.99329	1.72907	0.79174
HiC_scaffold_1	6610001	6635000	2.91891	1.72565	0.758288
HiC_scaffold_1	6615001	6640000	2.48495	1.71757	0.532848
HiC_scaffold_1	6620001	6645000	1.78655	1.59012	0.168043
HiC_scaffold_1	6625001	6650000	1.21452	1.40803	-0.213295
HiC_scaffold_1	6630001	6655000	0.969029	1.29563	-0.419043
HiC_scaffold_1	6635001	6660000	0.82292	1.20991	-0.556077
HiC_scaffold_1	6640001	6665000	0.862285	1.1291	-0.388932
HiC_scaffold_1	6645001	6670000	0.976767	1.11048	-0.185104
HiC_scaffold_1	6655001	6680000	0.785581	1.18808	-0.596807
HiC_scaffold_1	6660001	6685000	0.761483	1.16046	-0.607809
HiC_scaffold_1	6665001	6690000	0.776465	1.18311	-0.607597
HiC_scaffold_1	6670001	6695000	1.13715	1.23939	-0.124208
HiC_scaffold_1	6675001	6700000	1.67091	1.26617	0.400171
HiC_scaffold_1	6680001	6705000	2.06382	1.2619	0.709717
HiC_scaffold_1	6685001	6710000	2.22548	1.33071	0.741927
HiC_scaffold_1	6690001	6715000	2.19406	1.44468	0.60286
HiC_scaffold_1	6695001	6720000	1.877	1.57451	0.253525
HiC_scaffold_1	6700001	6725000	1.4909	1.64046	-0.137913
HiC_scaffold_1	6705001	6730000	1.26404	1.66834	-0.400373
HiC_scaffold_1	6710001	6735000	1.30379	1.57985	-0.277084
HiC_scaffold_1	6715001	6740000	1.42616	1.46665	-0.0403956
HiC_scaffold_1	6720001	6745000	1.51018	1.28772	0.229908
HiC_scaffold_1	6725001	6750000	1.54111	1.18379	0.380562
HiC_scaffold_1	6730001	6755000	1.86288	1.05382	0.821901
HiC_scaffold_1	6735001	6760000	2.08913	0.998106	1.06563
HiC_scaffold_1	6745001	6770000	2.68571	1.14328	1.23213
HiC_scaffold_1	6750001	6775000	2.99201	1.24849	1.26094
HiC_scaffold_1	6755001	6780000	3.07812	1.3741	1.16356
HiC_scaffold_1	6760001	6785000	2.9019	1.41168	1.03958
HiC_scaffold_1	6770001	6795000	3.25334	1.44304	1.1728
HiC_scaffold_1	6775001	6800000	3.87822	1.49748	1.37286
HiC_scaffold_1	6780001	6805000	4.75169	1.58876	1.58054
HiC_scaffold_1	6785001	6810000	5.34513	1.66172	1.68555
HiC_scaffold_1	6790001	6815000	5.34886	1.49411	1.83995
HiC_scaffold_1	6795001	6820000	4.79336	1.28077	1.90403
HiC_scaffold_1	6800001	6825000	4.20388	1.06049	1.98698
HiC_scaffold_1	6835001	6860000	2.49975	1.04563	1.25741
HiC_scaffold_1	6840001	6865000	1.38613	1.04572	0.406564
HiC_scaffold_1	6845001	6870000	0.838876	1.12238	-0.420025
HiC_scaffold_1	6850001	6875000	0.66752	1.13901	-0.770896
HiC_scaffold_1	6855001	6880000	0.479585	1.17389	-1.29144
HiC_scaffold_1	6860001	6885000	0.558893	1.20794	-1.1119
HiC_scaffold_1	6865001	6890000	1.1693	1.24851	-0.0945595
HiC_scaffold_1	6870001	6895000	1.84645	1.33982	0.462713
HiC_scaffold_1	6875001	6900000	2.33159	1.42749	0.70784
HiC_scaffold_1	6880001	6905000	2.59349	1.46707	0.821959
HiC_scaffold_1	6885001	6910000	2.44936	1.50976	0.698084
HiC_scaffold_1	6890001	6915000	1.99129	1.60508	0.31106
HiC_scaffold_1	6895001	6920000	1.53702	1.53605	0.00090653
HiC_scaffold_1	6900001	6925000	1.28317	1.53622	-0.259676
HiC_scaffold_1	6905001	6930000	1.3975	1.54966	-0.149112
HiC_scaffold_1	6910001	6935000	1.58844	1.41784	0.163919
HiC_scaffold_1	6915001	6940000	1.55808	1.33353	0.224524
HiC_scaffold_1	6920001	6945000	1.48444	1.4046	0.0797582
HiC_scaffold_1	6925001	6950000	1.43863	1.33599	0.106787
HiC_scaffold_1	6930001	6955000	1.21002	1.24406	-0.0400287
HiC_scaffold_1	6935001	6960000	0.904976	1.26313	-0.481046
HiC_scaffold_1	6940001	6965000	0.673112	1.22112	-0.859285
HiC_scaffold_1	6945001	6970000	0.820458	1.09679	-0.418791
HiC_scaffold_1	6950001	6975000	1.34575	1.07604	0.322682
HiC_scaffold_1	6955001	6980000	1.76303	1.11591	0.659832
HiC_scaffold_1	6960001	6985000	1.86246	1.14238	0.705163
HiC_scaffold_1	6965001	6990000	1.97038	1.18433	0.734403
HiC_scaffold_1	6970001	6995000	1.88225	1.27286	0.564387
HiC_scaffold_1	6980001	7005000	1.11424	1.27485	-0.194267
HiC_scaffold_1	6985001	7010000	1.20828	1.16278	0.0553796
HiC_scaffold_1	6990001	7015000	1.39901	0.988997	0.500365
HiC_scaffold_1	7005001	7030000	1.74799	0.673213	1.37656
HiC_scaffold_1	7010001	7035000	1.63273	0.647714	1.33386
HiC_scaffold_1	7015001	7040000	1.35879	0.637299	1.09228
HiC_scaffold_1	7020001	7045000	0.882159	0.648469	0.444
HiC_scaffold_1	7095001	7120000	1.59713	1.41837	0.171246
HiC_scaffold_1	7100001	7125000	1.777	1.51631	0.228881
HiC_scaffold_1	7105001	7130000	1.79629	1.59034	0.175684
HiC_scaffold_1	7110001	7135000	1.66577	1.60573	0.0529589
HiC_scaffold_1	7115001	7140000	1.48919	1.56504	-0.0716722
HiC_scaffold_1	7120001	7145000	1.25227	1.51275	-0.272627
HiC_scaffold_1	7125001	7150000	1.01643	1.61005	-0.6636
HiC_scaffold_1	7130001	7155000	0.841776	1.70908	-1.02171
HiC_scaffold_1	7135001	7160000	0.807501	1.70911	-1.08171
HiC_scaffold_1	7140001	7165000	0.734474	1.57741	-1.10277
HiC_scaffold_1	7145001	7170000	0.67448	1.54602	-1.19671
HiC_scaffold_1	7150001	7175000	0.636714	1.43813	-1.17548
HiC_scaffold_1	7155001	7180000	0.530035	1.24104	-1.22739
HiC_scaffold_1	7160001	7185000	0.42584	1.14658	-1.42895
HiC_scaffold_1	7165001	7190000	0.416615	1.21677	-1.54627
HiC_scaffold_1	7170001	7195000	0.61394	1.23264	-1.00559
HiC_scaffold_1	7175001	7200000	0.841984	1.25027	-0.570375
HiC_scaffold_1	7180001	7205000	0.990315	1.38298	-0.481817
HiC_scaffold_1	7185001	7210000	1.01478	1.52214	-0.584927
HiC_scaffold_1	7190001	7215000	0.959705	1.58157	-0.720693
HiC_scaffold_1	7195001	7220000	0.969336	1.5697	-0.69542
HiC_scaffold_1	7200001	7225000	1.23343	1.58623	-0.362927
HiC_scaffold_1	7210001	7235000	1.60388	1.60937	-0.00492881
HiC_scaffold_1	7215001	7240000	1.74737	1.53557	0.186412
HiC_scaffold_1	7220001	7245000	1.66787	1.52195	0.13209
HiC_scaffold_1	7230001	7255000	1.50472	1.27366	0.240516
HiC_scaffold_1	7235001	7260000	1.75552	1.24083	0.500588
HiC_scaffold_1	7240001	7265000	1.85901	1.23246	0.592997
HiC_scaffold_1	7245001	7270000	1.75112	1.19973	0.545569
HiC_scaffold_1	7250001	7275000	1.55383	1.17663	0.401164
HiC_scaffold_1	7255001	7280000	1.35619	1.15687	0.229336
HiC_scaffold_1	7260001	7285000	1.27535	1.13534	0.167767
HiC_scaffold_1	7265001	7290000	1.2983	1.17187	0.147809
HiC_scaffold_1	7270001	7295000	1.31328	1.15028	0.19119
HiC_scaffold_1	7275001	7300000	1.23772	1.13859	0.120438
HiC_scaffold_1	7280001	7305000	1.20169	1.14067	0.0751868
HiC_scaffold_1	7285001	7310000	1.03129	1.12087	-0.120166
HiC_scaffold_1	7290001	7315000	0.78372	1.0995	-0.488432
HiC_scaffold_1	7295001	7320000	0.745352	1.14365	-0.617653
HiC_scaffold_1	7300001	7325000	0.676385	1.11	-0.714641
HiC_scaffold_1	7305001	7330000	0.471869	1.00807	-1.09514
HiC_scaffold_1	7310001	7335000	0.315036	0.944746	-1.58441
HiC_scaffold_1	7315001	7340000	0.308305	0.913069	-1.56636
HiC_scaffold_1	7330001	7355000	0.31625	1.08214	-1.77475
HiC_scaffold_1	7335001	7360000	0.333268	1.18763	-1.83333
HiC_scaffold_1	7340001	7365000	0.305569	1.19157	-1.96329
HiC_scaffold_1	7345001	7370000	0.186371	1.22627	-2.71803
HiC_scaffold_1	7350001	7375000	0.104052	1.23643	-3.5708
HiC_scaffold_1	7370001	7395000	0.377075	1.30826	-1.79472
HiC_scaffold_1	7375001	7400000	0.498638	1.32808	-1.41328
HiC_scaffold_1	7380001	7405000	0.515852	1.30113	-1.33473
HiC_scaffold_1	7385001	7410000	0.464088	1.2336	-1.41041
HiC_scaffold_1	7390001	7415000	0.545881	1.21668	-1.15629
HiC_scaffold_1	7395001	7420000	0.646191	1.2372	-0.937051
HiC_scaffold_1	7400001	7425000	0.688784	1.24807	-0.857578
HiC_scaffold_1	7405001	7430000	0.827801	1.27847	-0.627059
HiC_scaffold_1	7410001	7435000	0.852228	1.29167	-0.599928
HiC_scaffold_1	7415001	7440000	0.708143	1.23075	-0.797421
HiC_scaffold_1	7420001	7445000	0.526949	1.17688	-1.15923
HiC_scaffold_1	7425001	7450000	0.395833	1.17456	-1.56916
HiC_scaffold_1	7430001	7455000	0.527058	1.2411	-1.23559
HiC_scaffold_1	7435001	7460000	1.47876	1.33705	0.145341
HiC_scaffold_1	7440001	7465000	2.39044	1.42525	0.746056
HiC_scaffold_1	7445001	7470000	3.21625	1.44494	1.15437
HiC_scaffold_1	7450001	7475000	3.85866	1.37443	1.48926
HiC_scaffold_1	7455001	7480000	4.34274	1.25117	1.79533
HiC_scaffold_1	7460001	7485000	3.80559	1.20494	1.65916
HiC_scaffold_1	7465001	7490000	3.45284	1.2116	1.51087
HiC_scaffold_1	7470001	7495000	2.90712	1.14928	1.33886
HiC_scaffold_1	7475001	7500000	2.47211	1.12941	1.13017
HiC_scaffold_1	7480001	7505000	2.00585	1.13989	0.815322
HiC_scaffold_1	7485001	7510000	1.71012	1.08212	0.66024
HiC_scaffold_1	7490001	7515000	1.39423	1.04988	0.409253
HiC_scaffold_1	7495001	7520000	1.39561	1.14887	0.280686
HiC_scaffold_1	7500001	7525000	1.52696	1.26608	0.270298
HiC_scaffold_1	7505001	7530000	1.56465	1.26953	0.301542
HiC_scaffold_1	7510001	7535000	1.97181	1.20507	0.710398
HiC_scaffold_1	7515001	7540000	2.75856	1.32498	1.05795
HiC_scaffold_1	7520001	7545000	3.78832	1.29307	1.55076
HiC_scaffold_1	7525001	7550000	4.68745	1.17487	1.9963
HiC_scaffold_1	7530001	7555000	4.83659	1.08905	2.15091
HiC_scaffold_1	7535001	7560000	4.45978	1.07593	2.05139
HiC_scaffold_1	7540001	7565000	3.7951	0.979662	1.95378
HiC_scaffold_1	7545001	7570000	2.65021	1.03909	1.35078
HiC_scaffold_1	7615001	7640000	5.09135	1.0033	2.3433
HiC_scaffold_1	7620001	7645000	5.88712	1.04471	2.49446
HiC_scaffold_1	7625001	7650000	6.16178	1.05365	2.54795
HiC_scaffold_1	7630001	7655000	6.33422	1.06455	2.57292
HiC_scaffold_1	7635001	7660000	6.10685	1.16849	2.38579
HiC_scaffold_1	7640001	7665000	6.30721	1.28175	2.29889
HiC_scaffold_1	7645001	7670000	6.76582	1.37987	2.29373
HiC_scaffold_1	7650001	7675000	7.44208	1.32377	2.49105
HiC_scaffold_1	7655001	7680000	8.39129	1.21839	2.78392
HiC_scaffold_1	7660001	7685000	10.3461	1.16708	3.14811
HiC_scaffold_1	7665001	7690000	11.5345	1.13842	3.34085
HiC_scaffold_1	7680001	7705000	11.9338	1.47101	3.02017
HiC_scaffold_1	7685001	7710000	11.4811	1.58921	2.85288
HiC_scaffold_1	7690001	7715000	10.9288	1.62168	2.75258
HiC_scaffold_1	7695001	7720000	11.8964	1.65665	2.84418
HiC_scaffold_1	7700001	7725000	12.2182	1.59961	2.93324
HiC_scaffold_1	7705001	7730000	11.3587	1.45567	2.96404
HiC_scaffold_1	7720001	7745000	10.3276	0.951112	3.44074
HiC_scaffold_1	7725001	7750000	10.3269	0.806459	3.67866
HiC_scaffold_1	7730001	7755000	11.2522	0.681464	4.04543
HiC_scaffold_1	7735001	7760000	12.0482	0.579294	4.37838
HiC_scaffold_1	7740001	7765000	11.2455	0.521409	4.43079
HiC_scaffold_1	7745001	7770000	9.21369	0.424222	4.44089
HiC_scaffold_1	7750001	7775000	7.0674	0.299288	4.56158
HiC_scaffold_1	7755001	7780000	4.86502	0.20218	4.58873
HiC_scaffold_1	7760001	7785000	3.26182	0.172561	4.24049
HiC_scaffold_1	7765001	7790000	4.0216	0.388806	3.37065
HiC_scaffold_1	7770001	7795000	5.67169	0.739633	2.9389
HiC_scaffold_1	7775001	7800000	7.70897	1.13402	2.7651
HiC_scaffold_1	7780001	7805000	9.52218	1.36251	2.80502
HiC_scaffold_1	7785001	7810000	10.8158	1.50176	2.84841
HiC_scaffold_1	7790001	7815000	10.7866	1.37728	2.96934
HiC_scaffold_1	7795001	7820000	10.5337	1.14239	3.20489
HiC_scaffold_1	7800001	7825000	10.3261	0.886734	3.54164
HiC_scaffold_1	7805001	7830000	10.9532	0.876915	3.64277
HiC_scaffold_1	7810001	7835000	11.6515	0.942287	3.62821
HiC_scaffold_1	7815001	7840000	12.5128	0.991774	3.65725
HiC_scaffold_1	7820001	7845000	13.5753	1.03662	3.71103
HiC_scaffold_1	7825001	7850000	14.2244	1.07588	3.72478
HiC_scaffold_1	7830001	7855000	13.7267	1.08099	3.66656
HiC_scaffold_1	7835001	7860000	13.0206	1.0648	3.61214
HiC_scaffold_1	7840001	7865000	12.291	1.05877	3.53714
HiC_scaffold_1	7845001	7870000	12.4769	1.13033	3.46444
HiC_scaffold_1	7850001	7875000	12.8088	1.22637	3.38467
HiC_scaffold_1	7855001	7880000	13.3957	1.26438	3.40527
HiC_scaffold_1	7860001	7885000	13.4157	1.23161	3.44531
HiC_scaffold_1	7865001	7890000	12.191	1.21496	3.32683
HiC_scaffold_1	7870001	7895000	10.1292	1.22834	3.04374
HiC_scaffold_1	7875001	7900000	8.04222	1.20829	2.73462
HiC_scaffold_1	7880001	7905000	6.3128	1.13251	2.47875
HiC_scaffold_1	7885001	7910000	5.28571	1.10817	2.25391
HiC_scaffold_1	7890001	7915000	5.62149	1.18507	2.24599
HiC_scaffold_1	7895001	7920000	6.46056	1.22693	2.39661
HiC_scaffold_1	7900001	7925000	7.70925	1.24618	2.62908
HiC_scaffold_1	7905001	7930000	8.49744	1.29662	2.71228
HiC_scaffold_1	7910001	7935000	8.71132	1.35623	2.68329
HiC_scaffold_1	7915001	7940000	8.51116	1.30225	2.70835
HiC_scaffold_1	7920001	7945000	7.90238	1.29794	2.60607
HiC_scaffold_1	7925001	7950000	6.93124	1.30386	2.41033
HiC_scaffold_1	7930001	7955000	6.38928	1.37985	2.21114
HiC_scaffold_1	7935001	7960000	6.62759	1.38999	2.25341
HiC_scaffold_1	7940001	7965000	7.30612	1.36785	2.4172
HiC_scaffold_1	7945001	7970000	7.1508	1.27447	2.48821
HiC_scaffold_1	7950001	7975000	6.40822	1.21665	2.39701
HiC_scaffold_1	7955001	7980000	5.56845	1.21718	2.19373
HiC_scaffold_1	7960001	7985000	4.68475	1.29031	1.86025
HiC_scaffold_1	7965001	7990000	3.54026	1.41079	1.32735
HiC_scaffold_1	7970001	7995000	2.86399	1.49837	0.934634
HiC_scaffold_1	7975001	8000000	2.75266	1.50623	0.869883
HiC_scaffold_1	7980001	8005000	2.61415	1.43566	0.864629
HiC_scaffold_1	7985001	8010000	2.35451	1.35266	0.799625
HiC_scaffold_1	7990001	8015000	2.10142	1.19623	0.812862
HiC_scaffold_1	7995001	8020000	2.36122	1.20226	0.973783
HiC_scaffold_1	8000001	8025000	2.82432	1.26822	1.15509
HiC_scaffold_1	8040001	8065000	5.10434	2.05786	1.31058
HiC_scaffold_1	8045001	8070000	5.2236	2.2105	1.24067
HiC_scaffold_1	8050001	8075000	5.12525	2.36959	1.11298
HiC_scaffold_1	8055001	8080000	4.43155	2.28684	0.95446
HiC_scaffold_1	8060001	8085000	3.7541	2.12942	0.818004
HiC_scaffold_1	8065001	8090000	3.12427	2.01143	0.635295
HiC_scaffold_1	8070001	8095000	2.54491	1.89333	0.426689
HiC_scaffold_1	8075001	8100000	2.09682	1.80475	0.216407
HiC_scaffold_1	8080001	8105000	2.31667	1.75498	0.400597
HiC_scaffold_1	8085001	8110000	2.50005	1.71402	0.544574
HiC_scaffold_1	8090001	8115000	2.50761	1.62753	0.62363
HiC_scaffold_1	8095001	8120000	2.34453	1.45093	0.692322
HiC_scaffold_1	8100001	8125000	2.33442	1.253	0.897674
HiC_scaffold_1	8170001	8195000	0.540464	1.13447	-1.06974
HiC_scaffold_1	8175001	8200000	0.675268	1.26567	-0.906371
HiC_scaffold_1	8180001	8205000	0.751819	1.34068	-0.834509
HiC_scaffold_1	8185001	8210000	0.787835	1.32627	-0.751404
HiC_scaffold_1	8190001	8215000	0.767294	1.25097	-0.705201
HiC_scaffold_1	8195001	8220000	0.731792	1.16467	-0.670416
HiC_scaffold_1	8200001	8225000	0.56929	1.14142	-1.00359
HiC_scaffold_1	8205001	8230000	0.504711	1.14695	-1.18427
HiC_scaffold_1	8240001	8265000	1.45986	1.75877	-0.268733
HiC_scaffold_1	8245001	8270000	1.02559	1.59566	-0.637703
HiC_scaffold_1	8250001	8275000	0.803846	1.40881	-0.809491
HiC_scaffold_1	8255001	8280000	0.77943	1.22527	-0.652605
HiC_scaffold_1	8260001	8285000	0.848791	1.18696	-0.483792
HiC_scaffold_1	8300001	8325000	0.967027	1.34461	-0.475559
HiC_scaffold_1	8305001	8330000	0.893814	1.29219	-0.531771
HiC_scaffold_1	8310001	8335000	1.17153	1.27816	-0.125669
HiC_scaffold_1	8315001	8340000	1.67413	1.36881	0.29049
HiC_scaffold_1	8365001	8390000	1.41628	1.30021	0.123361
HiC_scaffold_1	8370001	8395000	1.50657	1.22297	0.300876
HiC_scaffold_1	8375001	8400000	1.7185	1.26475	0.442294
HiC_scaffold_1	8380001	8405000	1.82046	1.45209	0.326167
HiC_scaffold_1	8435001	8460000	2.52462	1.62403	0.63649
HiC_scaffold_1	8440001	8465000	1.93515	1.51858	0.349717
HiC_scaffold_1	8445001	8470000	1.54226	1.43408	0.104916
HiC_scaffold_1	8525001	8550000	1.06603	1.04893	0.0233387
HiC_scaffold_1	8530001	8555000	1.09137	1.10568	-0.0187957
HiC_scaffold_1	8535001	8560000	1.11182	1.15983	-0.0609916
HiC_scaffold_1	8560001	8585000	2.10653	1.10826	0.926568
HiC_scaffold_1	8565001	8590000	2.01198	1.09118	0.882735
HiC_scaffold_1	8570001	8595000	1.70175	1.02229	0.73521
HiC_scaffold_1	8575001	8600000	1.7664	1.02002	0.792217
HiC_scaffold_1	8670001	8695000	0.8526	1.47643	-0.792168
HiC_scaffold_1	8675001	8700000	0.971021	1.77035	-0.866461
HiC_scaffold_1	8680001	8705000	1.14136	2.13853	-0.905868
HiC_scaffold_1	8685001	8710000	1.37207	2.28893	-0.738318
HiC_scaffold_1	8815001	8840000	0.28296	1.34091	-2.24455
HiC_scaffold_1	8820001	8845000	0.30964	1.24992	-2.01317
HiC_scaffold_1	8825001	8850000	0.298543	1.21966	-2.03047
HiC_scaffold_1	8830001	8855000	0.395417	1.35598	-1.77789
HiC_scaffold_1	8970001	8995000	0.932412	1.6973	-0.864207
HiC_scaffold_1	8975001	9000000	1.09894	1.60766	-0.548851
HiC_scaffold_1	8980001	9005000	1.21764	1.55869	-0.356249
HiC_scaffold_1	8985001	9010000	1.10864	1.52867	-0.463492
HiC_scaffold_1	9045001	9070000	3.21681	0.930315	1.78984
HiC_scaffold_1	9050001	9075000	3.19764	0.86638	1.88394
HiC_scaffold_1	9055001	9080000	3.50069	0.775225	2.17495
HiC_scaffold_1	9060001	9085000	3.80585	0.807247	2.23714
HiC_scaffold_1	9065001	9090000	4.72212	0.919669	2.36025
HiC_scaffold_1	9070001	9095000	5.46998	0.972143	2.49229
HiC_scaffold_1	9075001	9100000	6.43442	1.07369	2.58323
HiC_scaffold_1	9080001	9105000	6.78722	1.14597	2.56625
HiC_scaffold_1	9085001	9110000	7.34253	1.13607	2.69223
HiC_scaffold_1	9090001	9115000	7.70974	1.05495	2.8695
HiC_scaffold_1	9095001	9120000	8.22778	1.0162	3.01732
HiC_scaffold_1	9100001	9125000	8.23377	0.897155	3.19812
HiC_scaffold_1	9105001	9130000	7.50969	0.783965	3.25989
HiC_scaffold_1	9110001	9135000	6.16184	0.640924	3.26514
HiC_scaffold_1	9160001	9185000	0.598148	0.605973	-0.0187493
HiC_scaffold_1	9165001	9190000	1.14764	0.720604	0.671394
HiC_scaffold_1	9170001	9195000	1.62514	0.838016	0.955511
HiC_scaffold_1	9175001	9200000	1.99492	0.958854	1.05695
HiC_scaffold_1	9200001	9225000	2.42406	0.771385	1.6519
HiC_scaffold_1	9205001	9230000	3.81995	0.738964	2.36998
HiC_scaffold_1	9210001	9235000	5.10726	0.725832	2.81484
HiC_scaffold_1	9225001	9250000	6.07086	0.914722	2.73049
HiC_scaffold_1	9230001	9255000	5.30898	1.03762	2.35516
HiC_scaffold_1	9235001	9260000	5.20526	1.16366	2.1613
HiC_scaffold_1	9240001	9265000	5.1576	1.33758	1.94707
HiC_scaffold_1	9245001	9270000	5.15202	1.60863	1.67931
HiC_scaffold_1	9250001	9275000	5.1969	1.74529	1.57418
HiC_scaffold_1	9255001	9280000	4.6325	1.74261	1.41054
HiC_scaffold_1	9260001	9285000	3.60295	1.75695	1.03611
HiC_scaffold_1	9265001	9290000	2.53088	1.7023	0.572153
HiC_scaffold_1	9270001	9295000	1.91521	1.54476	0.310119
HiC_scaffold_1	9275001	9300000	1.26428	1.55399	-0.297665
HiC_scaffold_1	9280001	9305000	0.903597	1.58417	-0.809974
HiC_scaffold_1	9285001	9310000	0.729855	1.47347	-1.01353
HiC_scaffold_1	9300001	9325000	0.939328	1.28262	-0.44939
HiC_scaffold_1	9305001	9330000	0.978419	1.25611	-0.360436
HiC_scaffold_1	9310001	9335000	0.976176	1.2968	-0.409744
HiC_scaffold_1	9315001	9340000	0.893693	1.25593	-0.490903
HiC_scaffold_1	9325001	9350000	0.756941	1.30907	-0.790291
HiC_scaffold_1	9330001	9355000	0.864112	1.31959	-0.610804
HiC_scaffold_1	9335001	9360000	1.00717	1.41692	-0.492455
HiC_scaffold_1	9340001	9365000	1.09982	1.60317	-0.543668
HiC_scaffold_1	9345001	9370000	1.11774	1.73697	-0.635987
HiC_scaffold_1	9350001	9375000	1.15883	1.74267	-0.58864
HiC_scaffold_1	9355001	9380000	1.28011	1.84973	-0.53104
HiC_scaffold_1	9360001	9385000	1.36674	1.8546	-0.440363
HiC_scaffold_1	9365001	9390000	1.31297	1.8174	-0.469045
HiC_scaffold_1	9375001	9400000	1.04899	2.06961	-0.98035
HiC_scaffold_1	9380001	9405000	0.868599	2.04573	-1.23586
HiC_scaffold_1	9385001	9410000	0.670946	1.96418	-1.54966
HiC_scaffold_1	9390001	9415000	0.612233	1.74854	-1.514
HiC_scaffold_1	9395001	9420000	0.819101	1.47556	-0.849153
HiC_scaffold_1	9400001	9425000	1.58418	1.22027	0.376538
HiC_scaffold_1	9405001	9430000	2.40481	1.04623	1.20072
HiC_scaffold_1	9410001	9435000	2.67281	0.942844	1.50326
HiC_scaffold_1	9415001	9440000	2.81953	0.913833	1.62545
HiC_scaffold_1	9420001	9445000	2.96639	0.83698	1.82544
HiC_scaffold_1	9425001	9450000	2.80041	0.801983	1.80399
HiC_scaffold_1	9430001	9455000	2.83253	0.854429	1.72906
HiC_scaffold_1	9435001	9460000	3.17941	0.979209	1.69907
HiC_scaffold_1	9525001	9550000	2.50855	1.41814	0.822851
HiC_scaffold_1	9530001	9555000	2.60405	1.46651	0.828372
HiC_scaffold_1	9535001	9560000	2.50285	1.3827	0.856086
HiC_scaffold_1	9540001	9565000	2.16476	1.20376	0.846656
HiC_scaffold_1	9555001	9580000	1.32854	0.969573	0.45442
HiC_scaffold_1	9560001	9585000	1.272	1.02129	0.316712
HiC_scaffold_1	9565001	9590000	1.55776	1.06588	0.547428
HiC_scaffold_1	9570001	9595000	2.00637	1.15452	0.797296
HiC_scaffold_1	9575001	9600000	2.09335	1.20559	0.796072
HiC_scaffold_1	9590001	9615000	1.57368	1.32396	0.249283
HiC_scaffold_1	9595001	9620000	1.07684	1.42316	-0.402295
HiC_scaffold_1	9600001	9625000	1.04504	1.45942	-0.481829
HiC_scaffold_1	9605001	9630000	1.39802	1.54753	-0.14658
HiC_scaffold_1	9610001	9635000	1.83853	1.73078	0.0871308
HiC_scaffold_1	9615001	9640000	2.16745	1.81565	0.25551
HiC_scaffold_1	9620001	9645000	2.2159	1.64177	0.432641
HiC_scaffold_1	9625001	9650000	2.09549	1.41401	0.567494
HiC_scaffold_1	9645001	9670000	1.32358	0.759392	0.801531
HiC_scaffold_1	9650001	9675000	1.17353	0.773755	0.600911
HiC_scaffold_1	9655001	9680000	0.974917	0.819116	0.251211
HiC_scaffold_1	9660001	9685000	0.736575	0.865958	-0.233465
HiC_scaffold_1	9665001	9690000	0.574116	1.01802	-0.826352
HiC_scaffold_1	9670001	9695000	0.712017	1.21985	-0.776715
HiC_scaffold_1	9720001	9745000	1.43192	0.651044	1.13713
HiC_scaffold_1	9725001	9750000	1.30443	0.588347	1.14868
HiC_scaffold_1	9730001	9755000	1.24102	0.558475	1.15196
HiC_scaffold_1	9735001	9760000	0.942502	0.693895	0.441777
HiC_scaffold_1	9740001	9765000	0.73605	0.797895	-0.116396
HiC_scaffold_1	9770001	9795000	1.10162	1.33012	-0.271927
HiC_scaffold_1	9775001	9800000	1.08528	1.28728	-0.246253
HiC_scaffold_1	9780001	9805000	1.06895	1.22929	-0.201639
HiC_scaffold_1	9785001	9810000	1.07078	1.21057	-0.177024
HiC_scaffold_1	9790001	9815000	0.949856	1.04038	-0.131323
HiC_scaffold_1	9795001	9820000	0.68943	0.888135	-0.365377
HiC_scaffold_1	9800001	9825000	0.518927	0.855285	-0.720873
HiC_scaffold_1	9825001	9850000	2.11416	1.51818	0.477742
HiC_scaffold_1	9830001	9855000	2.4317	1.52075	0.67718
HiC_scaffold_1	9835001	9860000	2.2977	1.412	0.702447
HiC_scaffold_1	9840001	9865000	1.87395	1.3024	0.524912
HiC_scaffold_1	9845001	9870000	1.39173	1.36062	0.0326192
HiC_scaffold_1	9850001	9875000	1.03088	1.65941	-0.686791
HiC_scaffold_1	9855001	9880000	0.751611	1.84765	-1.29763
HiC_scaffold_1	9860001	9885000	0.771102	1.96316	-1.34818
HiC_scaffold_1	9865001	9890000	1.12214	1.96478	-0.808112
HiC_scaffold_1	9870001	9895000	1.44227	1.89802	-0.39616
HiC_scaffold_1	9875001	9900000	1.69438	1.6264	0.0590697
HiC_scaffold_1	9880001	9905000	1.62804	1.24093	0.391707
HiC_scaffold_1	9885001	9910000	1.31832	0.871201	0.597622
HiC_scaffold_1	9940001	9965000	1.01671	0.314266	1.69385
HiC_scaffold_1	9945001	9970000	0.854832	0.308096	1.47226
HiC_scaffold_1	9950001	9975000	0.588726	0.289844	1.02232
HiC_scaffold_1	9955001	9980000	0.455782	0.26903	0.760577
HiC_scaffold_1	9970001	9995000	0.98516	0.328702	1.58358
HiC_scaffold_1	9975001	10000000	1.40831	0.519622	1.43843
HiC_scaffold_1	9980001	10005000	1.75885	0.78718	1.15986
HiC_scaffold_1	9985001	10010000	1.93249	1.0334	0.903058
HiC_scaffold_1	9990001	10015000	2.21473	1.24536	0.830563
HiC_scaffold_1	10015001	10040000	2.55807	0.93971	1.44477
HiC_scaffold_1	10020001	10045000	2.56045	0.919266	1.47784
HiC_scaffold_1	10025001	10050000	2.381	0.917276	1.37614
HiC_scaffold_1	10030001	10055000	1.89039	0.950425	0.992037
HiC_scaffold_1	10035001	10060000	1.66587	1.06218	0.649252
HiC_scaffold_1	10040001	10065000	1.48195	1.23687	0.260801
HiC_scaffold_1	10045001	10070000	1.13255	1.43335	-0.339817
HiC_scaffold_1	10050001	10075000	0.804371	1.57811	-0.972267
HiC_scaffold_1	10065001	10090000	0.145299	1.28679	-3.14668
HiC_scaffold_1	10070001	10095000	0.0511507	1.07505	-4.39351
HiC_scaffold_1	10075001	10100000	0.0762883	0.90473	-3.56795
HiC_scaffold_1	10080001	10105000	0.218863	0.971607	-2.15035
HiC_scaffold_1	10085001	10110000	0.38096	0.977628	-1.35965
HiC_scaffold_1	10090001	10115000	0.418716	0.887117	-1.08315
HiC_scaffold_1	10095001	10120000	0.485593	0.937792	-0.949521
HiC_scaffold_1	10100001	10125000	0.779824	1.13989	-0.547669
HiC_scaffold_1	10110001	10135000	0.934896	1.62171	-0.794637
HiC_scaffold_1	10115001	10140000	1.03605	1.81395	-0.808047
HiC_scaffold_1	10120001	10145000	0.939558	1.82378	-0.956876
HiC_scaffold_1	10125001	10150000	0.812404	1.66024	-1.03112
HiC_scaffold_1	10130001	10155000	0.747606	1.45936	-0.964983
HiC_scaffold_1	10135001	10160000	0.838077	1.33323	-0.669775
HiC_scaffold_1	10140001	10165000	0.986889	1.35174	-0.453857
HiC_scaffold_1	10145001	10170000	1.09672	1.42705	-0.379838
HiC_scaffold_1	10150001	10175000	1.07187	1.52432	-0.508041
HiC_scaffold_1	10155001	10180000	1.01955	1.42516	-0.483198
HiC_scaffold_1	10160001	10185000	0.855336	1.28202	-0.583855
HiC_scaffold_1	10165001	10190000	0.601059	1.16714	-0.9574
HiC_scaffold_1	10170001	10195000	0.475634	1.16088	-1.28729
HiC_scaffold_1	10175001	10200000	0.307266	1.19341	-1.95753
HiC_scaffold_1	10180001	10205000	0.136227	1.44035	-3.40234
HiC_scaffold_1	10185001	10210000	0.033028	1.5527	-5.55494
HiC_scaffold_1	10190001	10215000	0.0332578	1.53297	-5.5265
HiC_scaffold_1	10195001	10220000	0.133633	1.443	-3.43272
HiC_scaffold_1	10200001	10225000	0.405671	1.29446	-1.67397
HiC_scaffold_1	10205001	10230000	0.711262	1.07782	-0.599662
HiC_scaffold_1	10210001	10235000	0.908259	0.974296	-0.101256
HiC_scaffold_1	10215001	10240000	0.979689	0.898646	0.124571
HiC_scaffold_1	10220001	10245000	0.95906	0.821417	0.223506
HiC_scaffold_1	10225001	10250000	0.799764	0.78912	0.0193296
HiC_scaffold_1	10230001	10255000	0.533843	0.764105	-0.517354
HiC_scaffold_1	10255001	10280000	0.32379	1.13675	-1.81179
HiC_scaffold_1	10260001	10285000	0.349038	1.34615	-1.94738
HiC_scaffold_1	10265001	10290000	0.412817	1.46374	-1.82608
HiC_scaffold_1	10270001	10295000	0.513455	1.56738	-1.61005
HiC_scaffold_1	10275001	10300000	0.671362	1.55464	-1.21142
HiC_scaffold_1	10280001	10305000	0.78928	1.51201	-0.937859
HiC_scaffold_1	10285001	10310000	0.904177	1.45874	-0.690045
HiC_scaffold_1	10290001	10315000	1.18592	1.43175	-0.271767
HiC_scaffold_1	10295001	10320000	1.24326	1.44628	-0.21822
HiC_scaffold_1	10320001	10345000	0.480766	0.996492	-1.05152
HiC_scaffold_1	10325001	10350000	0.38664	0.956635	-1.30698
HiC_scaffold_1	10330001	10355000	0.577815	1.00262	-0.795099
HiC_scaffold_1	10335001	10360000	0.702452	0.952334	-0.439066
HiC_scaffold_1	10340001	10365000	0.796305	0.97915	-0.298209
HiC_scaffold_1	10345001	10370000	0.822669	0.986621	-0.262184
HiC_scaffold_1	10350001	10375000	0.71704	0.969976	-0.435895
HiC_scaffold_1	10360001	10385000	0.418869	1.03211	-1.30102
HiC_scaffold_1	10365001	10390000	0.364151	1.03268	-1.50378
HiC_scaffold_1	10370001	10395000	0.260832	1.16394	-2.15782
HiC_scaffold_1	10375001	10400000	0.24817	1.23689	-2.31732
HiC_scaffold_1	10380001	10405000	0.24817	1.23744	-2.31796
HiC_scaffold_1	10385001	10410000	0.207798	1.20155	-2.53164
HiC_scaffold_1	10390001	10415000	0.117185	1.10932	-3.24281
HiC_scaffold_1	10395001	10420000	0.0777986	1.03834	-3.73839
HiC_scaffold_1	10400001	10425000	0.168445	1.07186	-2.66977
HiC_scaffold_1	10405001	10430000	0.557208	1.16802	-1.06778
HiC_scaffold_1	10410001	10435000	0.928078	1.18301	-0.350143
HiC_scaffold_1	10415001	10440000	1.16053	1.1631	-0.0031843
HiC_scaffold_1	10420001	10445000	1.22049	0.936879	0.381529
HiC_scaffold_1	10425001	10450000	1.12197	0.66483	0.754973
HiC_scaffold_1	10480001	10505000	1.32241	1.19811	0.142412
HiC_scaffold_1	10485001	10510000	1.98432	1.3175	0.590844
HiC_scaffold_1	10490001	10515000	2.39917	1.44065	0.73582
HiC_scaffold_1	10495001	10520000	2.29182	1.46412	0.646461
HiC_scaffold_1	10500001	10525000	2.17699	1.46682	0.569647
HiC_scaffold_1	10505001	10530000	1.78467	1.53804	0.214563
HiC_scaffold_1	10510001	10535000	1.22449	1.56062	-0.349943
HiC_scaffold_1	10535001	10560000	1.04364	1.05303	-0.0129179
HiC_scaffold_1	10540001	10565000	1.10956	0.885638	0.325194
HiC_scaffold_1	10545001	10570000	1.20874	0.703832	0.780201
HiC_scaffold_1	10550001	10575000	1.39208	0.574364	1.2772
HiC_scaffold_1	10555001	10580000	1.49204	0.617865	1.27192
HiC_scaffold_1	10560001	10585000	1.33553	0.704842	0.922043
HiC_scaffold_1	10565001	10590000	1.25794	0.777764	0.693662
HiC_scaffold_1	10570001	10595000	1.13723	0.832481	0.45004
HiC_scaffold_1	10575001	10600000	0.883417	0.892551	-0.0148404
HiC_scaffold_1	10580001	10605000	0.603905	0.851038	-0.494902
HiC_scaffold_1	10585001	10610000	0.521138	0.811477	-0.638885
HiC_scaffold_1	10590001	10615000	0.496679	0.890522	-0.842338
HiC_scaffold_1	10595001	10620000	0.524782	0.918767	-0.807981
HiC_scaffold_1	10600001	10625000	0.585815	0.85076	-0.538308
HiC_scaffold_1	10605001	10630000	0.625168	0.951939	-0.606625
HiC_scaffold_1	10610001	10635000	0.678311	1.11688	-0.719458
HiC_scaffold_1	10615001	10640000	0.71182	1.14404	-0.684556
HiC_scaffold_1	10620001	10645000	0.770281	1.22334	-0.667367
HiC_scaffold_1	10625001	10650000	0.787135	1.42995	-0.86128
HiC_scaffold_1	10630001	10655000	0.844983	1.51391	-0.841283
HiC_scaffold_1	10635001	10660000	0.800453	1.52699	-0.931802
HiC_scaffold_1	10640001	10665000	0.718518	1.61852	-1.17158
HiC_scaffold_1	10645001	10670000	0.621841	1.69415	-1.44594
HiC_scaffold_1	10650001	10675000	0.631614	1.68313	-1.41403
HiC_scaffold_1	10655001	10680000	0.527179	1.56166	-1.56671
HiC_scaffold_1	10660001	10685000	0.524618	1.3885	-1.40419
HiC_scaffold_1	10665001	10690000	0.662267	1.27901	-0.949547
HiC_scaffold_1	10710001	10735000	1.1951	1.44547	-0.274401
HiC_scaffold_1	10715001	10740000	1.55689	1.45223	0.100401
HiC_scaffold_1	10720001	10745000	1.73751	1.4711	0.240126
HiC_scaffold_1	10725001	10750000	2.17604	1.50694	0.530079
HiC_scaffold_1	10730001	10755000	2.22818	1.49744	0.573362
HiC_scaffold_1	10770001	10795000	0.694015	1.16174	-0.743254
HiC_scaffold_1	10775001	10800000	0.955098	0.98849	-0.0495767
HiC_scaffold_1	10780001	10805000	1.52821	0.949484	0.686625
HiC_scaffold_1	10790001	10815000	1.52638	1.29896	0.232759
HiC_scaffold_1	10795001	10820000	1.54081	1.38649	0.15226
HiC_scaffold_1	10800001	10825000	1.42206	1.48381	-0.0613239
HiC_scaffold_1	10805001	10830000	0.884566	1.50713	-0.768762
HiC_scaffold_1	10810001	10835000	0.629393	1.45744	-1.21141
HiC_scaffold_1	10815001	10840000	0.736487	1.48215	-1.00896
HiC_scaffold_1	10820001	10845000	0.835385	1.45383	-0.799341
HiC_scaffold_1	10825001	10850000	1.27383	1.37115	-0.106213
HiC_scaffold_1	10830001	10855000	1.76333	1.25587	0.489622
HiC_scaffold_1	10860001	10885000	3.63435	1.19472	1.60502
HiC_scaffold_1	10865001	10890000	4.10092	1.38019	1.57108
HiC_scaffold_1	10870001	10895000	4.60967	1.50184	1.61794
HiC_scaffold_1	10875001	10900000	4.77794	1.61682	1.56323
HiC_scaffold_1	10880001	10905000	4.76099	1.69806	1.48737
HiC_scaffold_1	10885001	10910000	4.5707	1.72131	1.40891
HiC_scaffold_1	10890001	10915000	4.33124	1.74613	1.31062
HiC_scaffold_1	10895001	10920000	3.52225	1.78808	0.978084
HiC_scaffold_1	10900001	10925000	2.53271	1.77644	0.511689
HiC_scaffold_1	10905001	10930000	1.70187	1.63238	0.0601477
HiC_scaffold_1	10910001	10935000	1.05354	1.46826	-0.478869
HiC_scaffold_1	10915001	10940000	0.590477	1.3381	-1.18023
HiC_scaffold_1	10930001	10955000	0.466704	1.12564	-1.27017
HiC_scaffold_1	10935001	10960000	0.670048	1.15386	-0.784134
HiC_scaffold_1	10940001	10965000	0.712455	1.11595	-0.647405
HiC_scaffold_1	10945001	10970000	0.833601	1.03541	-0.31277
HiC_scaffold_1	10955001	10980000	1.27829	0.940996	0.44195
HiC_scaffold_1	10960001	10985000	1.31903	0.877443	0.588099
HiC_scaffold_1	10965001	10990000	1.45428	0.934219	0.638475
HiC_scaffold_1	11125001	11150000	1.49123	0.826722	0.851027
HiC_scaffold_1	11130001	11155000	2.06809	0.788827	1.39052
HiC_scaffold_1	11135001	11160000	2.36044	0.698762	1.75618
HiC_scaffold_1	11140001	11165000	2.062	0.59911	1.78315
HiC_scaffold_1	11155001	11180000	0.998774	0.617602	0.693481
HiC_scaffold_1	11160001	11185000	1.03109	0.711006	0.536239
HiC_scaffold_1	11165001	11190000	1.05903	0.732164	0.532504
HiC_scaffold_1	11170001	11195000	1.05044	0.753496	0.479321
HiC_scaffold_1	11185001	11210000	0.201714	0.621939	-1.62446
HiC_scaffold_1	11190001	11215000	0.253806	0.735104	-1.53422
HiC_scaffold_1	11195001	11220000	0.680784	0.810963	-0.252439
HiC_scaffold_1	11230001	11255000	0.74081	0.965322	-0.381907
HiC_scaffold_1	11235001	11260000	0.963689	1.02221	-0.0850476
HiC_scaffold_1	11240001	11265000	1.28749	1.04874	0.295908
HiC_scaffold_1	11245001	11270000	1.53184	1.03147	0.570569
HiC_scaffold_1	11250001	11275000	1.60381	1.11611	0.523024
HiC_scaffold_1	11320001	11345000	0.780153	1.44731	-0.891542
HiC_scaffold_1	11325001	11350000	0.745198	1.46611	-0.976292
HiC_scaffold_1	11330001	11355000	0.831073	1.52219	-0.873105
HiC_scaffold_1	11335001	11360000	0.873841	1.50208	-0.781522
HiC_scaffold_1	11340001	11365000	1.00819	1.42856	-0.502801
HiC_scaffold_1	11345001	11370000	1.2028	1.35883	-0.175971
HiC_scaffold_1	11350001	11375000	1.3489	1.2735	0.0829792
HiC_scaffold_1	11395001	11420000	1.47048	1.16975	0.33009
HiC_scaffold_1	11400001	11425000	1.77054	1.28328	0.464352
HiC_scaffold_1	11405001	11430000	2.0647	1.36339	0.598733
HiC_scaffold_1	11410001	11435000	2.62415	1.44385	0.861931
HiC_scaffold_1	11415001	11440000	2.84091	1.42623	0.994146
HiC_scaffold_1	11420001	11445000	2.54313	1.36337	0.899432
HiC_scaffold_1	11425001	11450000	2.11421	1.27277	0.732149
HiC_scaffold_1	11430001	11455000	1.9042	1.19335	0.674164
HiC_scaffold_1	11435001	11460000	1.45059	1.06741	0.442528
HiC_scaffold_1	11440001	11465000	1.20838	0.997501	0.276682
HiC_scaffold_1	11445001	11470000	1.17301	0.914507	0.359147
HiC_scaffold_1	11450001	11475000	1.06182	0.790013	0.426592
HiC_scaffold_1	11545001	11570000	2.71437	1.43717	0.91739
HiC_scaffold_1	11550001	11575000	2.6837	1.49057	0.848356
HiC_scaffold_1	11555001	11580000	2.29005	1.60078	0.516605
HiC_scaffold_1	11570001	11595000	1.73382	1.77	-0.029795
HiC_scaffold_1	11575001	11600000	2.17715	1.88141	0.210625
HiC_scaffold_1	11580001	11605000	2.3361	1.90243	0.296259
HiC_scaffold_1	11585001	11610000	2.1876	1.90199	0.201838
HiC_scaffold_1	11590001	11615000	1.68252	1.84084	-0.129734
HiC_scaffold_1	11595001	11620000	1.65836	1.77721	-0.0998602
HiC_scaffold_1	11600001	11625000	1.73021	1.7419	-0.00971488
HiC_scaffold_1	11605001	11630000	1.72255	1.65385	0.0587171
HiC_scaffold_1	11610001	11635000	1.97262	1.59298	0.308384
HiC_scaffold_1	11615001	11640000	2.15298	1.48696	0.533967
HiC_scaffold_1	11620001	11645000	1.77921	1.39945	0.346376
HiC_scaffold_1	11625001	11650000	1.54308	1.42124	0.118662
HiC_scaffold_1	11630001	11655000	1.5911	1.39234	0.192511
HiC_scaffold_1	11635001	11660000	1.52036	1.28541	0.24219
HiC_scaffold_1	11640001	11665000	1.53968	1.31547	0.227046
HiC_scaffold_1	11645001	11670000	1.74339	1.35872	0.359648
HiC_scaffold_1	11650001	11675000	1.4844	1.37236	0.113226
HiC_scaffold_1	11655001	11680000	1.32336	1.51277	-0.192981
HiC_scaffold_1	11660001	11685000	1.79147	1.68527	0.0881642
HiC_scaffold_1	11665001	11690000	2.01712	1.7229	0.227455
HiC_scaffold_1	11670001	11695000	1.80499	1.65613	0.124182
HiC_scaffold_1	11675001	11700000	1.83459	1.47229	0.317397
HiC_scaffold_1	11680001	11705000	1.73619	1.24266	0.482497
HiC_scaffold_1	11685001	11710000	1.3663	1.10767	0.302744
HiC_scaffold_1	11690001	11715000	1.03049	0.934956	0.140359
HiC_scaffold_1	11765001	11790000	1.52631	1.25198	0.28584
HiC_scaffold_1	11770001	11795000	1.23997	1.3063	-0.0751786
HiC_scaffold_1	11775001	11800000	1.06046	1.31664	-0.31217
HiC_scaffold_1	11780001	11805000	0.707443	1.33529	-0.916464
HiC_scaffold_1	11785001	11810000	0.376243	1.27492	-1.76066
HiC_scaffold_1	11790001	11815000	0.690382	1.13406	-0.716027
HiC_scaffold_1	11795001	11820000	1.27387	0.960109	0.407943
HiC_scaffold_1	11810001	11835000	2.64451	1.04046	1.34577
HiC_scaffold_1	11815001	11840000	2.48719	1.12266	1.1476
HiC_scaffold_1	11820001	11845000	2.19935	1.19994	0.87412
HiC_scaffold_1	11825001	11850000	2.0785	1.21637	0.772966
HiC_scaffold_1	11915001	11940000	2.40373	1.5703	0.614236
HiC_scaffold_1	11920001	11945000	2.35213	1.49952	0.649474
HiC_scaffold_1	11925001	11950000	2.35091	1.37624	0.77249
HiC_scaffold_1	11930001	11955000	2.19615	1.17071	0.907594
HiC_scaffold_1	11935001	11960000	1.94619	1.06905	0.864328
HiC_scaffold_1	11940001	11965000	1.68712	1.04174	0.695572
HiC_scaffold_1	11955001	11980000	2.25223	1.13932	0.983186
HiC_scaffold_1	11960001	11985000	2.711	1.28091	1.08165
HiC_scaffold_1	11965001	11990000	2.62306	1.30877	1.00303
HiC_scaffold_1	11970001	11995000	2.36519	1.23024	0.943015
HiC_scaffold_1	11975001	12000000	1.86201	1.11897	0.734688
HiC_scaffold_1	11980001	12005000	1.25238	1.22831	0.0280035
HiC_scaffold_1	11985001	12010000	0.896188	1.25045	-0.480576
HiC_scaffold_1	12030001	12055000	2.33385	1.33346	0.807531
HiC_scaffold_1	12035001	12060000	2.04771	1.35	0.601053
HiC_scaffold_1	12040001	12065000	2.37551	1.44485	0.717321
HiC_scaffold_1	12045001	12070000	2.73335	1.52162	0.84506
HiC_scaffold_1	12050001	12075000	2.40912	1.54221	0.643507
HiC_scaffold_1	12055001	12080000	2.13853	1.42873	0.581883
HiC_scaffold_1	12060001	12085000	2.28679	1.4618	0.645578
HiC_scaffold_1	12140001	12165000	1.84828	1.04639	0.820762
HiC_scaffold_1	12145001	12170000	1.96657	1.06744	0.881523
HiC_scaffold_1	12150001	12175000	2.06567	1.1208	0.882077
HiC_scaffold_1	12155001	12180000	2.0623	1.07823	0.935595
HiC_scaffold_1	12165001	12190000	2.15815	1.0397	1.05362
HiC_scaffold_1	12170001	12195000	2.1726	1.00276	1.11545
HiC_scaffold_1	12175001	12200000	2.22762	0.924099	1.26938
HiC_scaffold_1	12180001	12205000	2.67456	0.915524	1.54663
HiC_scaffold_1	12195001	12220000	2.97158	1.01824	1.54516
HiC_scaffold_1	12200001	12225000	2.77271	1.10891	1.32215
HiC_scaffold_1	12205001	12230000	2.5234	1.09867	1.19962
HiC_scaffold_1	12210001	12235000	2.13111	1.01815	1.06566
HiC_scaffold_1	12230001	12255000	2.46929	1.29002	0.936706
HiC_scaffold_1	12235001	12260000	3.21493	1.36942	1.23122
HiC_scaffold_1	12240001	12265000	3.81496	1.52704	1.32094
HiC_scaffold_1	12245001	12270000	4.23711	1.7258	1.29581
HiC_scaffold_1	12250001	12275000	4.33771	1.73459	1.32234
HiC_scaffold_1	12255001	12280000	4.40511	1.68736	1.38441
HiC_scaffold_1	12260001	12285000	4.05686	1.63433	1.31166
HiC_scaffold_1	12275001	12300000	2.5659	1.02912	1.31806
HiC_scaffold_1	12280001	12305000	2.92353	0.934355	1.64567
HiC_scaffold_1	12285001	12310000	3.55165	0.948889	1.90418
HiC_scaffold_1	12290001	12315000	4.1345	0.960303	2.10615
HiC_scaffold_1	12295001	12320000	4.71226	0.922959	2.35208
HiC_scaffold_1	12300001	12325000	4.85705	0.841321	2.52935
HiC_scaffold_1	12305001	12330000	4.47404	0.727523	2.62051
HiC_scaffold_1	12310001	12335000	3.59279	0.550051	2.70747
HiC_scaffold_1	12315001	12340000	2.92958	0.48219	2.60302
HiC_scaffold_1	12320001	12345000	2.45344	0.514607	2.25326
HiC_scaffold_1	12325001	12350000	2.42211	0.696038	1.79903
HiC_scaffold_1	12330001	12355000	2.24156	0.932735	1.26496
HiC_scaffold_1	12335001	12360000	2.19383	1.15279	0.928323
HiC_scaffold_1	12340001	12365000	2.45365	1.22117	1.00666
HiC_scaffold_1	12345001	12370000	2.40535	1.26904	0.922516
HiC_scaffold_1	12350001	12375000	2.14718	1.23349	0.799703
HiC_scaffold_1	12355001	12380000	2.40539	1.15645	1.05657
HiC_scaffold_1	12360001	12385000	2.88355	1.11533	1.37037
HiC_scaffold_1	12365001	12390000	3.32236	1.13664	1.54744
HiC_scaffold_1	12370001	12395000	3.64655	1.16057	1.6517
HiC_scaffold_1	12375001	12400000	4.05115	1.22851	1.72142
HiC_scaffold_1	12380001	12405000	3.91717	1.28929	1.60323
HiC_scaffold_1	12385001	12410000	4.41076	1.42395	1.63113
HiC_scaffold_1	12390001	12415000	5.39236	1.55303	1.79583
HiC_scaffold_1	12395001	12420000	6.99384	1.60246	2.1258
HiC_scaffold_1	12400001	12425000	8.48222	1.48027	2.51858
HiC_scaffold_1	12410001	12435000	9.37467	1.32964	2.81774
HiC_scaffold_1	12415001	12440000	8.70363	1.2303	2.82261
HiC_scaffold_1	12420001	12445000	7.67844	1.19621	2.68234
HiC_scaffold_1	12425001	12450000	6.43916	1.37096	2.23169
HiC_scaffold_1	12430001	12455000	5.12016	1.39183	1.8792
HiC_scaffold_1	12435001	12460000	4.10372	1.33907	1.6157
HiC_scaffold_1	12440001	12465000	3.35109	1.30805	1.35721
HiC_scaffold_1	12445001	12470000	2.76084	1.23922	1.15568
HiC_scaffold_1	12450001	12475000	2.36639	1.02793	1.20295
HiC_scaffold_1	12455001	12480000	2.30374	0.828428	1.47553
HiC_scaffold_1	12460001	12485000	2.1713	0.641112	1.75991
HiC_scaffold_1	12465001	12490000	2.35265	0.56715	2.05248
HiC_scaffold_1	12470001	12495000	2.40478	0.547291	2.13553
HiC_scaffold_1	12475001	12500000	2.29989	0.598492	1.94216
HiC_scaffold_1	12480001	12505000	2.24094	0.716196	1.64567
HiC_scaffold_1	12485001	12510000	2.28649	0.946012	1.27321
HiC_scaffold_1	12490001	12515000	2.08098	1.02897	1.01606
HiC_scaffold_1	12495001	12520000	1.70951	1.02606	0.736467
HiC_scaffold_1	12500001	12525000	1.25744	1.06099	0.245078
HiC_scaffold_1	12505001	12530000	1.05759	1.14683	-0.11688
HiC_scaffold_1	12510001	12535000	1.00209	1.25705	-0.327032
HiC_scaffold_1	12515001	12540000	0.8526	1.5657	-0.876867
HiC_scaffold_1	12520001	12545000	0.806385	1.96391	-1.28419
HiC_scaffold_1	12525001	12550000	1.06482	2.26111	-1.08642
HiC_scaffold_1	12530001	12555000	1.31095	2.34965	-0.841828
HiC_scaffold_1	12535001	12560000	1.30697	2.18938	-0.744297
HiC_scaffold_1	12540001	12565000	1.34733	1.947	-0.53115
HiC_scaffold_1	12545001	12570000	1.39131	1.70023	-0.28928
HiC_scaffold_1	12555001	12580000	1.85757	1.39186	0.416396
HiC_scaffold_1	12560001	12585000	2.05373	1.48192	0.47078
HiC_scaffold_1	12565001	12590000	2.10052	1.51383	0.472544
HiC_scaffold_1	12570001	12595000	1.97288	1.39569	0.499329
HiC_scaffold_1	12575001	12600000	1.8366	1.24262	0.563657
HiC_scaffold_1	12580001	12605000	1.83611	1.12601	0.705428
HiC_scaffold_1	12585001	12610000	1.72477	0.978027	0.818455
HiC_scaffold_1	12590001	12615000	1.46122	0.846334	0.787876
HiC_scaffold_1	12595001	12620000	1.54041	0.835993	0.881752
HiC_scaffold_1	12600001	12625000	1.4974	0.871309	0.781204
HiC_scaffold_1	12605001	12630000	1.32965	0.882433	0.591482
HiC_scaffold_1	12610001	12635000	1.83611	0.886559	1.05036
HiC_scaffold_1	12615001	12640000	2.4742	0.921537	1.42485
HiC_scaffold_1	12620001	12645000	3.29465	0.994066	1.72871
HiC_scaffold_1	12625001	12650000	4.11067	1.05303	1.96483
HiC_scaffold_1	12630001	12655000	4.78984	1.03949	2.2041
HiC_scaffold_1	12635001	12660000	4.71349	0.899099	2.39025
HiC_scaffold_1	12640001	12665000	4.11692	0.679998	2.59796
HiC_scaffold_1	12695001	12720000	1.93026	0.352829	2.45175
HiC_scaffold_1	12700001	12725000	1.97311	0.428116	2.2044
HiC_scaffold_1	12705001	12730000	1.83719	0.421366	2.12436
HiC_scaffold_1	12710001	12735000	1.494	0.373468	2.00012
HiC_scaffold_1	12715001	12740000	1.49859	0.309464	2.27577
HiC_scaffold_1	12770001	12795000	3.07074	0.472298	2.70082
HiC_scaffold_1	12775001	12800000	4.03155	0.519935	2.95493
HiC_scaffold_1	12780001	12805000	4.83703	0.515807	3.22922
HiC_scaffold_1	12785001	12810000	5.19481	0.465203	3.48114
HiC_scaffold_1	12790001	12815000	4.64364	0.371167	3.64512
HiC_scaffold_1	12795001	12820000	3.62435	0.297452	3.60699
HiC_scaffold_1	12800001	12825000	2.61997	0.234025	3.48482
HiC_scaffold_1	12815001	12840000	2.27244	0.193067	3.55707
HiC_scaffold_1	12820001	12845000	2.23079	0.208185	3.42162
HiC_scaffold_1	12825001	12850000	2.09333	0.211993	3.30371
HiC_scaffold_1	12830001	12855000	1.63713	0.239338	2.77405
HiC_scaffold_1	12835001	12860000	1.078	0.266322	2.01711
HiC_scaffold_1	12840001	12865000	0.673922	0.319392	1.07725
HiC_scaffold_1	12845001	12870000	0.719568	0.357076	1.0109
HiC_scaffold_1	12850001	12875000	0.878	0.413278	1.08711
HiC_scaffold_1	12855001	12880000	1.13355	0.466483	1.28095
HiC_scaffold_1	12905001	12930000	1.72188	0.426561	2.01316
HiC_scaffold_1	12910001	12935000	2.39316	0.543217	2.13932
HiC_scaffold_1	12915001	12940000	2.95049	0.678464	2.12061
HiC_scaffold_1	12920001	12945000	3.41479	0.714135	2.25753
HiC_scaffold_1	12925001	12950000	3.41552	0.628576	2.44195
HiC_scaffold_1	12935001	12960000	3.39339	0.58567	2.53457
HiC_scaffold_1	12940001	12965000	3.50257	0.638884	2.45479
HiC_scaffold_1	12945001	12970000	3.97806	0.767245	2.37431
HiC_scaffold_1	12950001	12975000	4.81257	0.941232	2.35418
HiC_scaffold_1	12955001	12980000	5.92071	1.06928	2.46913
HiC_scaffold_1	12960001	12985000	6.99281	1.12338	2.63802
HiC_scaffold_1	12965001	12990000	7.58236	1.16253	2.70537
HiC_scaffold_1	12970001	12995000	7.65364	1.21623	2.65373
HiC_scaffold_1	12975001	13000000	7.26627	1.30049	2.48215
HiC_scaffold_1	12980001	13005000	6.77516	1.36464	2.31174
HiC_scaffold_1	12985001	13010000	6.5046	1.52458	2.09305
HiC_scaffold_1	12990001	13015000	6.7262	1.66469	2.01454
HiC_scaffold_1	12995001	13020000	6.98756	1.64592	2.08589
HiC_scaffold_1	13000001	13025000	7.03927	1.49367	2.23657
HiC_scaffold_1	13005001	13030000	6.84022	1.33356	2.35876
HiC_scaffold_1	13010001	13035000	6.51156	1.12915	2.52777
HiC_scaffold_1	13015001	13040000	6.27782	0.963431	2.70401
HiC_scaffold_1	13020001	13045000	5.9739	0.945414	2.65965
HiC_scaffold_1	13025001	13050000	5.90956	0.928653	2.66984
HiC_scaffold_1	13030001	13055000	5.97406	0.910455	2.71405
HiC_scaffold_1	13035001	13060000	5.88542	0.92631	2.66758
HiC_scaffold_1	13040001	13065000	5.61418	0.892073	2.65384
HiC_scaffold_1	13045001	13070000	5.51162	0.810057	2.76638
HiC_scaffold_1	13050001	13075000	5.52367	0.76351	2.85491
HiC_scaffold_1	13055001	13080000	5.57118	0.757841	2.87802
HiC_scaffold_1	13060001	13085000	5.56994	0.760873	2.87193
HiC_scaffold_1	13065001	13090000	5.10352	0.809794	2.65586
HiC_scaffold_1	13070001	13095000	4.23008	0.854719	2.30716
HiC_scaffold_1	13075001	13100000	3.576	0.896318	1.99626
HiC_scaffold_1	13080001	13105000	3.0937	0.900997	1.77974
HiC_scaffold_1	13085001	13110000	2.62215	1.04331	1.32958
HiC_scaffold_1	13090001	13115000	2.52822	1.18284	1.09587
HiC_scaffold_1	13095001	13120000	2.65659	1.34	0.98734
HiC_scaffold_1	13100001	13125000	2.53251	1.40832	0.846589
HiC_scaffold_1	13105001	13130000	2.42799	1.45772	0.736046
HiC_scaffold_1	13110001	13135000	2.32978	1.38904	0.746104
HiC_scaffold_1	13115001	13140000	2.40013	1.26263	0.926684
HiC_scaffold_1	13120001	13145000	3.24862	1.16823	1.4755
HiC_scaffold_1	13135001	13160000	5.52506	1.15774	2.25467
HiC_scaffold_1	13140001	13165000	5.60939	1.13121	2.30998
HiC_scaffold_1	13145001	13170000	4.79719	1.02154	2.23145
HiC_scaffold_1	13150001	13175000	3.66732	0.889839	2.04311
HiC_scaffold_1	13155001	13180000	3.26125	0.86274	1.91843
HiC_scaffold_1	13175001	13200000	4.4051	1.20618	1.86873
HiC_scaffold_1	13180001	13205000	4.64056	1.34022	1.79183
HiC_scaffold_1	13185001	13210000	3.97132	1.29208	1.61992
HiC_scaffold_1	13190001	13215000	3.35732	1.26108	1.41265
HiC_scaffold_1	13195001	13220000	3.08037	1.24453	1.3075
HiC_scaffold_1	13200001	13225000	2.59696	1.11744	1.21663
HiC_scaffold_1	13205001	13230000	1.76256	0.957161	0.880835
HiC_scaffold_1	13210001	13235000	1.84107	0.864933	1.08988
HiC_scaffold_1	13215001	13240000	1.99222	0.785988	1.3418
HiC_scaffold_1	13220001	13245000	2.13901	0.773379	1.46769
HiC_scaffold_1	13225001	13250000	2.4696	0.85247	1.53456
HiC_scaffold_1	13250001	13275000	5.49777	1.10324	2.3171
HiC_scaffold_1	13255001	13280000	5.60385	0.928212	2.59389
HiC_scaffold_1	13260001	13285000	5.52464	0.794634	2.79752
HiC_scaffold_1	13265001	13290000	5.41191	0.77021	2.81281
HiC_scaffold_1	13270001	13295000	4.78906	0.746658	2.68122
HiC_scaffold_1	13275001	13300000	3.79733	0.826773	2.19942
HiC_scaffold_1	13280001	13305000	3.32113	1.04336	1.67044
HiC_scaffold_1	13285001	13310000	3.3616	1.22144	1.46056
HiC_scaffold_1	13290001	13315000	3.57246	1.27201	1.48981
HiC_scaffold_1	13295001	13320000	3.89264	1.32202	1.558
HiC_scaffold_1	13300001	13325000	3.93288	1.24944	1.6543
HiC_scaffold_1	13305001	13330000	3.87112	1.0699	1.85528
HiC_scaffold_1	13310001	13335000	3.64435	0.905705	2.00855
HiC_scaffold_1	13320001	13345000	2.8989	0.726412	1.99665
HiC_scaffold_1	13325001	13350000	2.75655	0.789105	1.80457
HiC_scaffold_1	13330001	13355000	2.61454	0.960002	1.44545
HiC_scaffold_1	13335001	13360000	2.20357	1.15279	0.934717
HiC_scaffold_1	13340001	13365000	1.80493	1.28162	0.493978
HiC_scaffold_1	13345001	13370000	1.50822	1.33116	0.180168
HiC_scaffold_1	13350001	13375000	1.2924	1.39094	-0.106005
HiC_scaffold_1	13370001	13395000	1.63016	1.21998	0.418156
HiC_scaffold_1	13375001	13400000	1.84595	1.13486	0.701843
HiC_scaffold_1	13380001	13405000	1.77295	1.01581	0.80352
HiC_scaffold_1	13390001	13415000	1.81503	0.791953	1.19651
HiC_scaffold_1	13395001	13420000	1.74951	0.782956	1.15995
HiC_scaffold_1	13400001	13425000	1.66007	0.801881	1.04978
HiC_scaffold_1	13420001	13445000	1.72752	0.775822	1.15491
HiC_scaffold_1	13425001	13450000	2.09057	0.82191	1.34684
HiC_scaffold_1	13430001	13455000	2.44344	0.885628	1.46414
HiC_scaffold_1	13435001	13460000	2.65195	0.901437	1.55675
HiC_scaffold_1	13440001	13465000	2.38564	0.89975	1.40678
HiC_scaffold_1	13445001	13470000	2.00109	0.877967	1.18855
HiC_scaffold_1	13450001	13475000	1.76584	0.827315	1.09384
HiC_scaffold_1	13475001	13500000	1.30314	0.891449	0.547768
HiC_scaffold_1	13480001	13505000	0.827112	0.999457	-0.273062
HiC_scaffold_1	13485001	13510000	0.704948	1.11828	-0.665697
HiC_scaffold_1	13490001	13515000	0.95941	1.24752	-0.378849
HiC_scaffold_1	13495001	13520000	1.31483	1.34916	-0.0371865
HiC_scaffold_1	13500001	13525000	1.41955	1.31433	0.111103
HiC_scaffold_1	13505001	13530000	1.43282	1.14941	0.317962
HiC_scaffold_1	13510001	13535000	1.35858	0.976566	0.476311
HiC_scaffold_1	13515001	13540000	0.955667	0.799981	0.256543
HiC_scaffold_1	13530001	13555000	0.611948	0.891234	-0.542394
HiC_scaffold_1	13535001	13560000	0.834006	0.969987	-0.217907
HiC_scaffold_1	13540001	13565000	1.67534	1.12615	0.573065
HiC_scaffold_1	13545001	13570000	2.70852	1.28667	1.07386
HiC_scaffold_1	13550001	13575000	3.40462	1.3459	1.33892
HiC_scaffold_1	13555001	13580000	3.58258	1.34107	1.41761
HiC_scaffold_1	13560001	13585000	3.3939	1.2794	1.40747
HiC_scaffold_1	13565001	13590000	2.68519	1.13111	1.24729
HiC_scaffold_1	13615001	13640000	1.20603	0.734741	0.714953
HiC_scaffold_1	13620001	13645000	1.1327	0.826144	0.455304
HiC_scaffold_1	13625001	13650000	1.49749	1.02094	0.552654
HiC_scaffold_1	13635001	13660000	2.58467	1.31079	0.979546
HiC_scaffold_1	13640001	13665000	2.91112	1.47404	0.981801
HiC_scaffold_1	13645001	13670000	3.31385	1.56825	1.07936
HiC_scaffold_1	13650001	13675000	3.73757	1.57325	1.24835
HiC_scaffold_1	13655001	13680000	3.81982	1.42556	1.42197
HiC_scaffold_1	13665001	13690000	3.75417	1.3398	1.48648
HiC_scaffold_1	13670001	13695000	3.5899	1.25705	1.5139
HiC_scaffold_1	13675001	13700000	2.90962	1.15358	1.33471
HiC_scaffold_1	13680001	13705000	2.35816	1.21911	0.951838
HiC_scaffold_1	13685001	13710000	2.19	1.2254	0.837681
HiC_scaffold_1	13695001	13720000	1.89041	1.05138	0.84642
HiC_scaffold_1	13700001	13725000	1.85048	0.973152	0.92716
HiC_scaffold_1	13705001	13730000	1.88553	0.813742	1.21233
HiC_scaffold_1	13710001	13735000	1.94739	0.708855	1.45798
HiC_scaffold_1	13715001	13740000	1.92857	0.682755	1.49809
HiC_scaffold_1	13720001	13745000	1.95733	0.685431	1.5138
HiC_scaffold_1	13725001	13750000	1.84568	0.726842	1.34444
HiC_scaffold_1	13730001	13755000	1.68769	0.755949	1.15869
HiC_scaffold_1	13765001	13790000	2.62799	1.36249	0.947713
HiC_scaffold_1	13770001	13795000	2.11016	1.25515	0.749492
HiC_scaffold_1	13775001	13800000	1.8309	1.23246	0.571008
HiC_scaffold_1	13780001	13805000	1.8131	1.22959	0.56028
HiC_scaffold_1	13785001	13810000	2.30099	1.26935	0.858168
HiC_scaffold_1	13790001	13815000	2.71604	1.34242	1.01667
HiC_scaffold_1	13795001	13820000	3.03257	1.46709	1.04758
HiC_scaffold_1	13800001	13825000	3.49833	1.52628	1.19665
HiC_scaffold_1	13805001	13830000	3.57317	1.50697	1.24556
HiC_scaffold_1	13810001	13835000	3.1447	1.43897	1.12788
HiC_scaffold_1	13815001	13840000	2.7516	1.26675	1.11914
HiC_scaffold_1	13845001	13870000	1.57603	0.385732	2.03062
HiC_scaffold_1	13850001	13875000	2.05914	0.472943	2.1223
HiC_scaffold_1	13855001	13880000	2.45447	0.552383	2.15167
HiC_scaffold_1	13860001	13885000	2.78779	0.637095	2.12954
HiC_scaffold_1	13870001	13895000	3.88375	0.872468	2.15427
HiC_scaffold_1	13875001	13900000	4.93266	1.03716	2.24972
HiC_scaffold_1	13880001	13905000	6.30696	1.2107	2.3811
HiC_scaffold_1	13885001	13910000	7.64776	1.42418	2.4249
HiC_scaffold_1	13890001	13915000	8.62996	1.58253	2.44712
HiC_scaffold_1	13895001	13920000	9.40303	1.60147	2.55373
HiC_scaffold_1	13900001	13925000	9.71586	1.55323	2.64507
HiC_scaffold_1	13905001	13930000	9.32394	1.57428	2.56625
HiC_scaffold_1	13910001	13935000	7.79545	1.48799	2.38926
HiC_scaffold_1	13915001	13940000	6.21904	1.2813	2.27908
HiC_scaffold_1	13920001	13945000	4.31411	1.14282	1.91646
HiC_scaffold_1	13925001	13950000	2.4562	1.08928	1.17305
HiC_scaffold_1	13930001	13955000	1.07587	1.02832	0.0652119
HiC_scaffold_1	13935001	13960000	0.746271	1.00101	-0.423683
HiC_scaffold_1	13940001	13965000	0.59828	1.12011	-0.904745
HiC_scaffold_1	13945001	13970000	0.761975	1.18321	-0.634895
HiC_scaffold_1	13950001	13975000	0.864868	1.27137	-0.555838
HiC_scaffold_1	13955001	13980000	0.940532	1.26388	-0.426312
HiC_scaffold_1	13960001	13985000	1.13433	1.30797	-0.205488
HiC_scaffold_1	13965001	13990000	1.08115	1.36709	-0.338545
HiC_scaffold_1	13970001	13995000	0.959421	1.39797	-0.543101
HiC_scaffold_1	14010001	14035000	1.81834	1.0532	0.787842
HiC_scaffold_1	14015001	14040000	2.02867	1.02036	0.991453
HiC_scaffold_1	14020001	14045000	2.39612	1.0893	1.1373
HiC_scaffold_1	14025001	14050000	2.57104	1.09346	1.23345
HiC_scaffold_1	14035001	14060000	3.49134	1.3237	1.39921
HiC_scaffold_1	14040001	14065000	3.73452	1.32665	1.49313
HiC_scaffold_1	14045001	14070000	3.89937	1.35685	1.52298
HiC_scaffold_1	14050001	14075000	4.21493	1.44194	1.5475
HiC_scaffold_1	14055001	14080000	4.22607	1.37603	1.6188
HiC_scaffold_1	14060001	14085000	3.69728	1.28011	1.53019
HiC_scaffold_1	14065001	14090000	2.99073	1.26749	1.23853
HiC_scaffold_1	14085001	14110000	2.10983	1.11305	0.922608
HiC_scaffold_1	14090001	14115000	2.39752	1.00228	1.25826
HiC_scaffold_1	14095001	14120000	2.80204	1.07083	1.38775
HiC_scaffold_1	14100001	14125000	3.2586	1.2654	1.36466
HiC_scaffold_1	14105001	14130000	3.55456	1.36717	1.37848
HiC_scaffold_1	14110001	14135000	3.865	1.44388	1.42051
HiC_scaffold_1	14115001	14140000	3.8465	1.45956	1.39801
HiC_scaffold_1	14120001	14145000	3.72494	1.27097	1.55129
HiC_scaffold_1	14125001	14150000	3.31239	1.11283	1.57364
HiC_scaffold_1	14130001	14155000	2.93425	0.994083	1.56155
HiC_scaffold_1	14135001	14160000	2.90584	0.930843	1.64235
HiC_scaffold_1	14140001	14165000	3.06146	0.973104	1.65355
HiC_scaffold_1	14145001	14170000	3.17967	1.06532	1.5776
HiC_scaffold_1	14150001	14175000	3.37017	0.975854	1.78808
HiC_scaffold_1	14155001	14180000	3.27051	0.91988	1.83
HiC_scaffold_1	14160001	14185000	2.8964	0.898055	1.68938
HiC_scaffold_1	14165001	14190000	2.52326	0.890378	1.5028
HiC_scaffold_1	14170001	14195000	2.22188	0.857667	1.37329
HiC_scaffold_1	14175001	14200000	1.88871	0.789234	1.25888
HiC_scaffold_1	14180001	14205000	1.89888	0.695547	1.44893
HiC_scaffold_1	14185001	14210000	1.81316	0.633579	1.51691
HiC_scaffold_1	14190001	14215000	1.55997	0.485226	1.68479
HiC_scaffold_1	14230001	14255000	0.242249	0.357015	-0.559495
HiC_scaffold_1	14235001	14260000	0.538111	0.282988	0.927166
HiC_scaffold_1	14240001	14265000	0.893879	0.253185	1.81989
HiC_scaffold_1	14245001	14270000	1.16175	0.24294	2.25763
HiC_scaffold_1	14250001	14275000	1.15205	0.265414	2.11789
HiC_scaffold_1	14260001	14285000	0.934042	0.612802	0.608067
HiC_scaffold_1	14265001	14290000	0.699804	0.832871	-0.251142
HiC_scaffold_1	14270001	14295000	0.745078	1.08772	-0.54585
HiC_scaffold_1	14275001	14300000	1.17433	1.31701	-0.165425
HiC_scaffold_1	14280001	14305000	1.61181	1.40971	0.193276
HiC_scaffold_1	14285001	14310000	2.30705	1.59723	0.530478
HiC_scaffold_1	14290001	14315000	3.06253	1.68627	0.860887
[truncated: 53,695 more rows]

## Sheet: Table S6
Table S6. Three of five heat-tolerance-associated SNPs located very close regions which have positive rSHF values
Chromosome	WinStart	WinEnd	nSHFNH	nSHFMD	rSHF	Fst	Pi	Rsb	Associated SNP	SNP location	Associated Gene	Gene Symbol	Gene Name
HiC_scaffold_11	16935001	16960000	1.2413	1.91642	-0.626565	0.057482	-0.0628185	-0.90279	Affx_560519297	16935314	evm.model.LG15.923	arhgap29	Rho GTPase-activating protein 29
HiC_scaffold_16	155001	180000	5.05458	1.4505	1.80104	0.136846	0.203041	-0.846384	Affx_562898667	214248	evm.model.LG3.53	kcnh5	Potassium voltage-gated channel subfamily H member 5
HiC_scaffold_25	950001	975000	0.6071	0.117418	2.37028	0.0242817	-0.279398	-1.663	Affx_953303843	988386	evm.model.LG6.451	psbp1	Saxitoxin and tetrodotoxin-binding protein 1
HiC_scaffold_9	8935001	8960000	0.763879	1.53249	-1.00446	0.0514162	-0.0281335	0.770365	Affx_953754193	8968250	evm.model.LG19.373	gtpbp8	GTP-binding protein 8
HiC_scaffold_9	9645001	9670000	1.7227	1.16128	0.568956	0.0585637	-0.0529285	0.931541	Affx_953755806	9704142	evm.model.LG19.375	rapgef1	Ras guanine nucleotide exchange factor F

## Sheet: Table S7
Table S7. Normalized genetic distances and predictor values in IBD and IBE analysis
Site1	Site2	Normalized Genetic Distances	Predictor	Normalized predictor values	Cluster1	Cluster2	Type
DY	ZS	0.540388	Dcsl	0.214866	MD	DQ	DQ_MD
FD	ZS	0.49653	Dcsl	0.171268	MD	DQ	DQ_MD
FF	ZS	0.417715	Dcsl	0.263835	MD	DQ	DQ_MD
DS	ZS	0.959906	Dcsl	0.526171	NH	DQ	DQ_NH
PT	ZS	0.97381	Dcsl	0.337289	NH	DQ	DQ_NH
XW	ZS	1	Dcsl	1	NH	DQ	DQ_NH
ZJ	ZS	0.984675	Dcsl	0.913179	NH	DQ	DQ_NH
DS	DY	0.740644	Dcsl	0.267708	NH	MD	MD_NH
DS	FD	0.801818	Dcsl	0.311305	NH	MD	MD_NH
DS	FF	0.608639	Dcsl	0.218738	NH	MD	MD_NH
DY	PT	0.761207	Dcsl	0.0788257	MD	NH	MD_NH
DY	XW	0.778629	Dcsl	0.741537	MD	NH	MD_NH
DY	ZJ	0.793238	Dcsl	0.654716	MD	NH	MD_NH
FD	PT	0.823737	Dcsl	0.122423	MD	NH	MD_NH
FD	XW	0.844379	Dcsl	0.785134	MD	NH	MD_NH
FD	ZJ	0.829765	Dcsl	0.698314	MD	NH	MD_NH
FF	PT	0.627444	Dcsl	0.0298563	MD	NH	MD_NH
FF	XW	0.648845	Dcsl	0.692567	MD	NH	MD_NH
FF	ZJ	0.656148	Dcsl	0.605746	MD	NH	MD_NH
DY	FD	0.269281	Dcsl	0	MD	MD	within MD
DY	FF	0.145682	Dcsl	0.00537164	MD	MD	within MD
FD	FF	0.189026	Dcsl	0.0489694	MD	MD	within MD
DS	PT	0.00404898	Dcsl	0.145284	NH	NH	within NH
DS	XW	0	Dcsl	0.430231	NH	NH	within NH
DS	ZJ	0.0347795	Dcsl	0.34341	NH	NH	within NH
PT	XW	0.00331437	Dcsl	0.619113	NH	NH	within NH
PT	ZJ	0.0359535	Dcsl	0.532292	NH	NH	within NH
XW	ZJ	0.0345991	Dcsl	0.043223	NH	NH	within NH
DY	ZS	0.540388	Dcrf	0.219591	MD	DQ	DQ_MD
FD	ZS	0.49653	Dcrf	0.182228	MD	DQ	DQ_MD
FF	ZS	0.417715	Dcrf	0.259607	MD	DQ	DQ_MD
DS	ZS	0.959906	Dcrf	0.517279	NH	DQ	DQ_NH
PT	ZS	0.97381	Dcrf	0.328356	NH	DQ	DQ_NH
XW	ZS	1	Dcrf	1	NH	DQ	DQ_NH
ZJ	ZS	0.984675	Dcrf	0.920507	NH	DQ	DQ_NH
DS	DY	0.740644	Dcrf	0.26077	NH	MD	MD_NH
DS	FD	0.801818	Dcrf	0.297718	NH	MD	MD_NH
DS	FF	0.608639	Dcrf	0.220469	NH	MD	MD_NH
DY	PT	0.761207	Dcrf	0.0741078	MD	NH	MD_NH
DY	XW	0.778629	Dcrf	0.759886	MD	NH	MD_NH
DY	ZJ	0.793238	Dcrf	0.681282	MD	NH	MD_NH
FD	PT	0.823737	Dcrf	0.111228	MD	NH	MD_NH
FD	XW	0.844379	Dcrf	0.792785	MD	NH	MD_NH
FD	ZJ	0.829765	Dcrf	0.713905	MD	NH	MD_NH
FF	PT	0.627444	Dcrf	0.0507103	MD	NH	MD_NH
FF	XW	0.648845	Dcrf	0.714023	MD	NH	MD_NH
FF	ZJ	0.656148	Dcrf	0.635299	MD	NH	MD_NH
DY	FD	0.269281	Dcrf	0	MD	MD	within MD
DY	FF	0.145682	Dcrf	0.00892218	MD	MD	within MD
FD	FF	0.189026	Dcrf	0.041815	MD	MD	within MD
DS	PT	0.00404898	Dcrf	0.160808	NH	NH	within NH
DS	XW	0	Dcrf	0.485429	NH	NH	within NH
DS	ZJ	0.0347795	Dcrf	0.410925	NH	NH	within NH
PT	XW	0.00331437	Dcrf	0.67746	NH	NH	within NH
PT	ZJ	0.0359535	Dcrf	0.600646	NH	NH	within NH
XW	ZJ	0.0345991	Dcrf	0.0420262	NH	NH	within NH
DY	ZS	0.540388	Dlat	0.302465	MD	DQ	DQ_MD
FD	ZS	0.49653	Dlat	0.250927	MD	DQ	DQ_MD
FF	ZS	0.417715	Dlat	0.330603	MD	DQ	DQ_MD
DS	ZS	0.959906	Dlat	0.664889	NH	DQ	DQ_NH
PT	ZS	0.97381	Dlat	0.468414	NH	DQ	DQ_NH
XW	ZS	1	Dlat	1	NH	DQ	DQ_NH
ZJ	ZS	0.984675	Dlat	0.912797	NH	DQ	DQ_NH
DS	DY	0.740644	Dlat	0.334287	NH	MD	MD_NH
DS	FD	0.801818	Dlat	0.385825	NH	MD	MD_NH
DS	FF	0.608639	Dlat	0.306149	NH	MD	MD_NH
DY	PT	0.761207	Dlat	0.137812	MD	NH	MD_NH
DY	XW	0.778629	Dlat	0.669397	MD	NH	MD_NH
DY	ZJ	0.793238	Dlat	0.582195	MD	NH	MD_NH
FD	PT	0.823737	Dlat	0.18935	MD	NH	MD_NH
FD	XW	0.844379	Dlat	0.720935	MD	NH	MD_NH
FD	ZJ	0.829765	Dlat	0.633733	MD	NH	MD_NH
FF	PT	0.627444	Dlat	0.109674	MD	NH	MD_NH
FF	XW	0.648845	Dlat	0.64126	MD	NH	MD_NH
FF	ZJ	0.656148	Dlat	0.554057	MD	NH	MD_NH
DY	FD	0.269281	Dlat	0.0234006	MD	MD	within MD
DY	FF	0.145682	Dlat	0	MD	MD	within MD
FD	FF	0.189026	Dlat	0.051538	MD	MD	within MD
DS	PT	0.00404898	Dlat	0.168338	NH	NH	within NH
DS	XW	0	Dlat	0.306973	NH	NH	within NH
DS	ZJ	0.0347795	Dlat	0.21977	NH	NH	within NH
PT	XW	0.00331437	Dlat	0.503448	NH	NH	within NH
PT	ZJ	0.0359535	Dlat	0.416246	NH	NH	within NH
XW	ZJ	0.0345991	Dlat	0.0590653	NH	NH	within NH
DY	ZS	0.540388	SSTmax	0.245845	MD	DQ	DQ_MD
FD	ZS	0.49653	SSTmax	0.27459	MD	DQ	DQ_MD
FF	ZS	0.417715	SSTmax	0.220917	MD	DQ	DQ_MD
DS	ZS	0.959906	SSTmax	0.472996	NH	DQ	DQ_NH
PT	ZS	0.97381	SSTmax	0.328395	NH	DQ	DQ_NH
XW	ZS	1	SSTmax	1	NH	DQ	DQ_NH
ZJ	ZS	0.984675	SSTmax	0.804669	NH	DQ	DQ_NH
DS	DY	0.740644	SSTmax	0.202222	NH	MD	MD_NH
DS	FD	0.801818	SSTmax	0.173478	NH	MD	MD_NH
DS	FF	0.608639	SSTmax	0.227151	NH	MD	MD_NH
DY	PT	0.761207	SSTmax	0.0576211	MD	NH	MD_NH
DY	XW	0.778629	SSTmax	0.729226	MD	NH	MD_NH
DY	ZJ	0.793238	SSTmax	0.533895	MD	NH	MD_NH
FD	PT	0.823737	SSTmax	0.0288765	MD	NH	MD_NH
FD	XW	0.844379	SSTmax	0.700481	MD	NH	MD_NH
FD	ZJ	0.829765	SSTmax	0.50515	MD	NH	MD_NH
FF	PT	0.627444	SSTmax	0.0825497	MD	NH	MD_NH
FF	XW	0.648845	SSTmax	0.754155	MD	NH	MD_NH
FF	ZJ	0.656148	SSTmax	0.558824	MD	NH	MD_NH
DY	FD	0.269281	SSTmax	0.00381591	MD	MD	within MD
DY	FF	0.145682	SSTmax	0	MD	MD	within MD
FD	FF	0.189026	SSTmax	0.0287445	MD	MD	within MD
DS	PT	0.00404898	SSTmax	0.119673	NH	NH	within NH
DS	XW	0	SSTmax	0.502075	NH	NH	within NH
DS	ZJ	0.0347795	SSTmax	0.306744	NH	NH	within NH
PT	XW	0.00331437	SSTmax	0.646676	NH	NH	within NH
PT	ZJ	0.0359535	SSTmax	0.451345	NH	NH	within NH
XW	ZJ	0.0345991	SSTmax	0.170402	NH	NH	within NH
DY	ZS	0.540388	SSTmean	0.348731	MD	DQ	DQ_MD
FD	ZS	0.49653	SSTmean	0.349891	MD	DQ	DQ_MD
FF	ZS	0.417715	SSTmean	0.319567	MD	DQ	DQ_MD
DS	ZS	0.959906	SSTmean	0.744343	NH	DQ	DQ_NH
PT	ZS	0.97381	SSTmean	0.530739	NH	DQ	DQ_NH
XW	ZS	1	SSTmean	1	NH	DQ	DQ_NH
ZJ	ZS	0.984675	SSTmean	0.930515	NH	DQ	DQ_NH
DS	DY	0.740644	SSTmean	0.394452	NH	MD	MD_NH
DS	FD	0.801818	SSTmean	0.393292	NH	MD	MD_NH
DS	FF	0.608639	SSTmean	0.423616	NH	MD	MD_NH
DY	PT	0.761207	SSTmean	0.180848	MD	NH	MD_NH
DY	XW	0.778629	SSTmean	0.650109	MD	NH	MD_NH
DY	ZJ	0.793238	SSTmean	0.580624	MD	NH	MD_NH
FD	PT	0.823737	SSTmean	0.179688	MD	NH	MD_NH
FD	XW	0.844379	SSTmean	0.648949	MD	NH	MD_NH
FD	ZJ	0.829765	SSTmean	0.579464	MD	NH	MD_NH
FF	PT	0.627444	SSTmean	0.210012	MD	NH	MD_NH
FF	XW	0.648845	SSTmean	0.679273	MD	NH	MD_NH
FF	ZJ	0.656148	SSTmean	0.609788	MD	NH	MD_NH
DY	FD	0.269281	SSTmean	0	MD	MD	within MD
DY	FF	0.145682	SSTmean	0.0280039	MD	MD	within MD
FD	FF	0.189026	SSTmean	0.029164	MD	MD	within MD
DS	PT	0.00404898	SSTmean	0.212444	NH	NH	within NH
DS	XW	0	SSTmean	0.254497	NH	NH	within NH
DS	ZJ	0.0347795	SSTmean	0.185012	NH	NH	within NH
PT	XW	0.00331437	SSTmean	0.468101	NH	NH	within NH
PT	ZJ	0.0359535	SSTmean	0.398616	NH	NH	within NH
XW	ZJ	0.0345991	SSTmean	0.0683247	NH	NH	within NH
DY	ZS	0.540388	SSTmin	0.403093	MD	DQ	DQ_MD
FD	ZS	0.49653	SSTmin	0.41104	MD	DQ	DQ_MD
FF	ZS	0.417715	SSTmin	0.341346	MD	DQ	DQ_MD
DS	ZS	0.959906	SSTmin	0.825174	NH	DQ	DQ_NH
PT	ZS	0.97381	SSTmin	0.559781	NH	DQ	DQ_NH
XW	ZS	1	SSTmin	1	NH	DQ	DQ_NH
ZJ	ZS	0.984675	SSTmin	0.937667	NH	DQ	DQ_NH
DS	DY	0.740644	SSTmin	0.414134	NH	MD	MD_NH
DS	FD	0.801818	SSTmin	0.406188	NH	MD	MD_NH
DS	FF	0.608639	SSTmin	0.475881	NH	MD	MD_NH
DY	PT	0.761207	SSTmin	0.148741	MD	NH	MD_NH
DY	XW	0.778629	SSTmin	0.58896	MD	NH	MD_NH
DY	ZJ	0.793238	SSTmin	0.526627	MD	NH	MD_NH
FD	PT	0.823737	SSTmin	0.140794	MD	NH	MD_NH
FD	XW	0.844379	SSTmin	0.581013	MD	NH	MD_NH
FD	ZJ	0.829765	SSTmin	0.51868	MD	NH	MD_NH
FF	PT	0.627444	SSTmin	0.210488	MD	NH	MD_NH
FF	XW	0.648845	SSTmin	0.650707	MD	NH	MD_NH
FF	ZJ	0.656148	SSTmin	0.588374	MD	NH	MD_NH
DY	FD	0.269281	SSTmin	0	MD	MD	within MD
DY	FF	0.145682	SSTmin	0.0538001	MD	MD	within MD
FD	FF	0.189026	SSTmin	0.0617469	MD	MD	within MD
DS	PT	0.00404898	SSTmin	0.257446	NH	NH	within NH
DS	XW	0	SSTmin	0.166879	NH	NH	within NH
DS	ZJ	0.0347795	SSTmin	0.104546	NH	NH	within NH
PT	XW	0.00331437	SSTmin	0.432272	NH	NH	within NH
PT	ZJ	0.0359535	SSTmin	0.369939	NH	NH	within NH
XW	ZJ	0.0345991	SSTmin	0.0543863	NH	NH	within NH

## Sheet: Table S8
Table S8. Ordinary least squares (OLS) models showing the variance of genetic differences explained by differences of geological and environmental factors between populations.
Pattern	Predictor	R2	R2adj	P-value	Log-Likelihood	AIC	BIC
IBD	Dcrf	0.152	0.119	0.04	-7.687	19.374	22.039
	Dlat	0.38	0.356	0.000477	-3.3	10.6	13.264
	Dcsl	0.197	0.166	0.018	-6.929	17.858	20.522
IBE	SSTmax	0.128	0.094	0.062	-8.078	20.157	22.821
	SSTmin	0.473	0.453	5.25e-05	-1.025	6.051	8.715
	SSTmean	0.452	0.431	8.8e-05	-1.561	7.122	9.786

## Sheet: Table S9
Table S9. Details of multiple linear regression (MLR) models build between genetic distances and predictors.
Lasso	Coef	SE	t	P-values
Intercept	0.229213	0.132155	1.73442	0.0975
Dcrf	0	4.98071	0	1
Dlat	0	3.83028	0	1
Dcsl	0	6.8611	0	1
SSTmax	0	0.909477	0	1
SSTmin	0.764602	2.22081	0.344289	0.734053
SSTmean	0	3.43869	0	1
ElasticNet	Coef	SE	t	P-values
Dcrf	0	4.95876	0	1
Dlat	0	3.81341	0	1
Dcsl	0	6.83087	0	1
SSTmax	0	0.905469	0	1
SSTmin	0.559471	2.21102	0.253037	0.8027
SSTmean	0.270309	3.42353	0.078956	0.937815
Intercept	0.201447	0.131573	1.53107	0.140679
Model	r2	SSE	AIC	BIC
Lasso	0.46074	1.80513	-62.7641	-53.4386
ElasticNet	0.465482	1.78925	-63.0114	-53.686

## Sheet: Table S10
Table S10. Details of Positively selected regions
Chrom	BinStart	BinEnd	Fst	Pi	Rsb	Type
HiC_scaffold_1	8120001	8145000	0.0863767	0.577966	-2.29225	NH_RS
HiC_scaffold_11	905001	930000	0.233115	1.23542	0	NH_NF
HiC_scaffold_11	910001	935000	0.233115	1.23542	0	NH_NF
HiC_scaffold_11	915001	940000	0.233115	1.23542	0	NH_NF
HiC_scaffold_11	920001	945000	0.233115	1.23542	0	NH_NF
HiC_scaffold_11	925001	950000	0.233115	1.23542	0	NH_NF
HiC_scaffold_11	3275001	3300000	0.216079	-1.42682	0	DQ_NF
HiC_scaffold_11	3280001	3305000	0.209116	-1.17356	-1.22654	DQ_NF
HiC_scaffold_12	26890001	26915000	0.190708	-0.908161	-1.16263	DQ_NF
HiC_scaffold_13	1570001	1595000	0.221928	-1.19918	-0.00821569	DQ_NF
HiC_scaffold_13	1580001	1605000	0.237775	-0.819453	0.176177	DQ_NF
HiC_scaffold_13	1585001	1610000	0.219189	-0.859015	0.319092	DQ_NF
HiC_scaffold_13	1600001	1625000	0.184787	-1.48642	0.237884	DQ_NF
HiC_scaffold_13	1605001	1630000	0.19149	-1.05926	0.23341	DQ_NF
HiC_scaffold_13	1885001	1910000	0.191979	-1.28562	-0.813911	DQ_NF
HiC_scaffold_13	1890001	1915000	0.199367	-1.67429	-0.743054	DQ_NF
HiC_scaffold_13	1895001	1920000	0.191643	-1.79648	-0.724906	DQ_NF
HiC_scaffold_13	1900001	1925000	0.18505	-1.55435	-0.680003	DQ_NF
HiC_scaffold_13	1970001	1995000	0.184962	-2.51934	-0.594248	DQ_NF
HiC_scaffold_13	2090001	2115000	0.235929	-0.841754	-0.787002	DQ_NF
HiC_scaffold_13	2120001	2145000	0.203048	-1.40363	-0.15871	DQ_NF
HiC_scaffold_13	2125001	2150000	0.193648	-1.32516	-0.142837	DQ_NF
HiC_scaffold_13	2130001	2155000	0.198002	-1.31057	-0.135037	DQ_NF
HiC_scaffold_13	2135001	2160000	0.229306	-1.133	-0.27901	DQ_NF
HiC_scaffold_13	2140001	2165000	0.241573	-1.11596	-0.283023	DQ_NF
HiC_scaffold_13	2145001	2170000	0.190732	-1.56642	-0.32139	DQ_NF
HiC_scaffold_13	2150001	2175000	0.194054	-1.44102	-0.334219	DQ_NF
HiC_scaffold_13	2155001	2180000	0.196226	-1.28351	-0.412512	DQ_NF
HiC_scaffold_13	2160001	2185000	0.185172	-1.11297	-0.382191	DQ_NF
HiC_scaffold_13	2435001	2460000	0.180907	-1.33955	-0.539255	DQ_NF
HiC_scaffold_13	2445001	2470000	0.178918	-1.42934	-0.54668	DQ_NF
HiC_scaffold_13	2450001	2475000	0.194531	-1.51771	-0.53453	DQ_NF
HiC_scaffold_13	2495001	2520000	0.195209	-0.800982	-0.322407	DQ_NF
HiC_scaffold_13	4745001	4770000	0.19614	0.665136	0.153853	NH_NF
HiC_scaffold_13	4750001	4775000	0.208339	0.734725	0.0535455	NH_NF
HiC_scaffold_13	4755001	4780000	0.211626	0.730413	-0.0129912	NH_NF
HiC_scaffold_13	4760001	4785000	0.238202	0.93052	-0.0758639	NH_NF
HiC_scaffold_14	140001	165000	0.0393883	0.626606	-2.28669	NH_RS
HiC_scaffold_17	23220001	23245000	0.186995	-1.04206	-1.32	DQ_NF
HiC_scaffold_17	23225001	23250000	0.186161	-1.02962	-1.36465	DQ_NF
HiC_scaffold_17	23295001	23320000	0.225109	-0.926994	-1.07756	DQ_NF
HiC_scaffold_17	23300001	23325000	0.189209	-0.980104	-1.05914	DQ_NF
HiC_scaffold_17	23305001	23330000	0.187782	-1.14828	-1.11593	DQ_NF
HiC_scaffold_17	24360001	24385000	0.17884	-1.15976	-0.240144	DQ_NF
HiC_scaffold_17	24995001	25020000	0.181065	1.19027	-1.06194	NH_NF
HiC_scaffold_17	25000001	25025000	0.18115	1.08782	-1.10871	NH_NF
HiC_scaffold_18	4710001	4735000	0.219335	0.732355	-1.84452	NH_NF
HiC_scaffold_18	4715001	4740000	0.248402	0.837718	-1.8548	NH_NF
HiC_scaffold_18	4720001	4745000	0.236681	0.794774	-1.71759	NH_NF
HiC_scaffold_18	4725001	4750000	0.232699	0.811593	-1.68293	NH_NF
HiC_scaffold_18	4730001	4755000	0.215196	0.812314	-1.64514	NH_NF
HiC_scaffold_18	4735001	4760000	0.215528	0.771895	-1.60988	NH_NF
HiC_scaffold_18	4740001	4765000	0.212412	0.797964	-1.6047	NH_NF
HiC_scaffold_18	4745001	4770000	0.216188	0.826294	-1.68918	NH_NF
HiC_scaffold_18	4750001	4775000	0.181185	0.598299	-1.67103	NH_NF
HiC_scaffold_18	4785001	4810000	0.245956	0.861024	-1.68652	NH_NF
HiC_scaffold_18	4790001	4815000	0.246856	0.733109	-1.70472	NH_NF
HiC_scaffold_18	4795001	4820000	0.244969	0.745382	-1.67648	NH_NF
HiC_scaffold_18	4800001	4825000	0.25813	0.749341	-1.66813	NH_NF
HiC_scaffold_18	4805001	4830000	0.276886	0.781313	-1.63561	NH_NF
HiC_scaffold_18	4810001	4835000	0.273288	0.78951	-1.59404	NH_NF
HiC_scaffold_18	4815001	4840000	0.286167	0.838115	-1.51725	NH_NF
HiC_scaffold_18	4820001	4845000	0.319508	0.690442	-1.63473	NH_NF
HiC_scaffold_18	4825001	4850000	0.23805	0.68759	-1.63282	NH_NF
HiC_scaffold_18	4830001	4855000	0.222927	0.69759	-1.72601	NH_NF
HiC_scaffold_18	4835001	4860000	0.25708	0.769069	-1.67394	NH_NF
HiC_scaffold_18	4840001	4865000	0.25708	0.769069	-1.67394	NH_NF
HiC_scaffold_18	4845001	4870000	0.245674	0.803482	-1.73017	NH_NF
HiC_scaffold_18	4850001	4875000	0.262796	0.900929	-1.73606	NH_NF
HiC_scaffold_18	4855001	4880000	0.263972	0.707048	-1.84519	NH_NF
HiC_scaffold_18	4860001	4885000	0.243364	0.768038	-1.93314	NH_NF
HiC_scaffold_18	4865001	4890000	0.261141	0.767425	-1.8711	NH_NF
HiC_scaffold_18	4870001	4895000	0.280935	0.707907	-1.85248	NH_NF
HiC_scaffold_18	4875001	4900000	0.267987	0.580348	-1.82105	NH_NF
HiC_scaffold_18	4880001	4905000	0.286715	1.10674	-1.74024	NH_NF
HiC_scaffold_18	4885001	4910000	0.155728	0.913602	-2.29139	NH_RS
HiC_scaffold_18	4890001	4915000	0.138426	1.01591	-2.33748	NH_RS
HiC_scaffold_18	4895001	4920000	0.153355	1.01615	-2.34856	NH_RS
HiC_scaffold_18	4900001	4925000	0.13577	1.04412	-2.43808	NH_RS
HiC_scaffold_18	4905001	4930000	0.150249	1.00824	-2.48149	NH_RS
HiC_scaffold_18	4910001	4935000	0.221626	1.34082	-2.4435	NH_UD
HiC_scaffold_18	4915001	4940000	0.183276	1.01479	-2.45058	NH_UD
HiC_scaffold_18	4920001	4945000	0.108589	0.772155	-2.47542	NH_RS
HiC_scaffold_18	4925001	4950000	0.129008	0.754731	-2.42475	NH_RS
HiC_scaffold_18	4930001	4955000	0.108348	0.783913	-2.42571	NH_RS
HiC_scaffold_18	4935001	4960000	0.136777	0.6498	-2.4123	NH_RS
HiC_scaffold_18	4940001	4965000	0.180405	0.420584	-2.36756	NH_UD
HiC_scaffold_18	4960001	4985000	0.208009	0.577927	-2.17989	NH_NF
HiC_scaffold_18	4965001	4990000	0.205631	0.790971	-2.25455	NH_NF
HiC_scaffold_18	4970001	4995000	0.250047	0.878951	-2.31083	NH_UD
HiC_scaffold_18	4975001	5000000	0.241552	0.919887	-2.42803	NH_UD
HiC_scaffold_18	4980001	5005000	0.241552	0.919887	-2.42803	NH_UD
HiC_scaffold_18	4985001	5010000	0.283739	0.95277	-2.41368	NH_UD
HiC_scaffold_18	4990001	5015000	0.246442	0.989645	-2.44581	NH_UD
HiC_scaffold_18	4995001	5020000	0.218179	1.04993	-2.45003	NH_UD
HiC_scaffold_18	5000001	5025000	0.210579	1.04734	-2.40824	NH_UD
HiC_scaffold_18	5005001	5030000	0.205818	1.07621	-2.38562	NH_UD
HiC_scaffold_18	5010001	5035000	0.200428	0.974121	-2.41262	NH_UD
HiC_scaffold_18	5015001	5040000	0.177875	0.795562	-2.47874	NH_UD
HiC_scaffold_18	5020001	5045000	0.188356	0.639739	-2.45976	NH_UD
HiC_scaffold_18	5025001	5050000	0.174265	0.653726	-2.50083	NH_RS
HiC_scaffold_18	5030001	5055000	0.203184	0.540225	-2.52987	NH_UD
HiC_scaffold_18	5035001	5060000	0.236448	0.548808	-2.52687	NH_UD
HiC_scaffold_18	5040001	5065000	0.267041	0.655934	-2.41763	NH_UD
HiC_scaffold_18	5045001	5070000	0.277814	0.772423	-2.43035	NH_UD
HiC_scaffold_18	5050001	5075000	0.256189	0.729123	-2.43033	NH_UD
HiC_scaffold_18	5055001	5080000	0.239361	0.679066	-2.44336	NH_UD
HiC_scaffold_18	5060001	5085000	0.23533	0.701106	-2.37397	NH_UD
HiC_scaffold_18	5065001	5090000	0.230691	0.693623	-2.35635	NH_UD
HiC_scaffold_18	5070001	5095000	0.216322	0.629034	-2.37364	NH_UD
HiC_scaffold_18	5075001	5100000	0.228856	0.620778	-2.33398	NH_UD
HiC_scaffold_18	5080001	5105000	0.217682	0.804684	-2.41476	NH_UD
HiC_scaffold_18	5085001	5110000	0.179137	0.826717	-2.5364	NH_UD
HiC_scaffold_18	5090001	5115000	0.179137	0.826717	-2.5364	NH_UD
HiC_scaffold_18	5095001	5120000	0.19957	0.937797	-2.54113	NH_UD
HiC_scaffold_18	5100001	5125000	0.221449	0.88504	-2.50138	NH_UD
HiC_scaffold_18	5105001	5130000	0.212831	0.601846	-2.54147	NH_UD
HiC_scaffold_18	5110001	5135000	0.230788	0.569443	-2.4948	NH_UD
HiC_scaffold_18	5115001	5140000	0.228253	0.61436	-2.46205	NH_UD
HiC_scaffold_18	5120001	5145000	0.230503	0.592498	-2.39227	NH_UD
HiC_scaffold_18	5125001	5150000	0.224458	0.59117	-2.39539	NH_UD
HiC_scaffold_18	5130001	5155000	0.252778	0.656029	-2.20698	NH_NF
HiC_scaffold_18	5135001	5160000	0.237303	0.794289	-2.03584	NH_NF
HiC_scaffold_18	6470001	6495000	0.197266	0.766155	-1.8042	NH_NF
HiC_scaffold_18	6475001	6500000	0.244631	0.948869	-1.75896	NH_NF
HiC_scaffold_18	6480001	6505000	0.219287	0.870293	-1.81396	NH_NF
HiC_scaffold_18	6485001	6510000	0.238803	0.855162	-1.80999	NH_NF
HiC_scaffold_18	6490001	6515000	0.240038	0.803863	-1.74624	NH_NF
HiC_scaffold_18	6495001	6520000	0.221516	0.818122	-1.65195	NH_NF
HiC_scaffold_18	6500001	6525000	0.198916	0.743711	-1.64173	NH_NF
HiC_scaffold_18	6505001	6530000	0.22656	0.768788	-1.56172	NH_NF
HiC_scaffold_18	6510001	6535000	0.213569	0.735174	-1.55549	NH_NF
HiC_scaffold_18	6515001	6540000	0.209146	0.655887	-1.4905	NH_NF
HiC_scaffold_18	6525001	6550000	0.218779	0.587762	-1.35667	NH_NF
HiC_scaffold_18	6540001	6565000	0.224904	0.610633	-1.34779	NH_NF
HiC_scaffold_18	6595001	6620000	0.226925	0.766987	-2.11034	NH_NF
HiC_scaffold_18	6600001	6625000	0.239027	0.845239	-2.18106	NH_NF
HiC_scaffold_18	6605001	6630000	0.226492	0.921654	-2.15457	NH_NF
HiC_scaffold_18	6610001	6635000	0.206727	0.752408	-1.96772	NH_NF
HiC_scaffold_18	6675001	6700000	0.20094	0.621491	-1.73244	NH_NF
HiC_scaffold_18	6680001	6705000	0.204621	0.69862	-1.90252	NH_NF
HiC_scaffold_18	6685001	6710000	0.212441	0.794476	-2.20043	NH_NF
HiC_scaffold_18	6690001	6715000	0.211839	0.77321	-2.21869	NH_NF
HiC_scaffold_18	6720001	6745000	0.221967	0.64931	-2.05685	NH_NF
HiC_scaffold_18	6725001	6750000	0.196497	0.781117	-2.05364	NH_NF
HiC_scaffold_18	6790001	6815000	0.229746	0.830282	-2.04581	NH_NF
HiC_scaffold_18	6795001	6820000	0.220033	0.699204	-2.04473	NH_NF
HiC_scaffold_18	6800001	6825000	0.216002	0.74832	-2.0813	NH_NF
HiC_scaffold_18	6805001	6830000	0.21493	0.712564	-2.13936	NH_NF
HiC_scaffold_18	6810001	6835000	0.196961	0.687368	-2.07096	NH_NF
HiC_scaffold_18	6815001	6840000	0.20074	0.655088	-2.08187	NH_NF
HiC_scaffold_18	6820001	6845000	0.223187	0.781433	-2.05206	NH_NF
HiC_scaffold_18	6915001	6940000	0.181692	0.655408	-1.50366	NH_NF
HiC_scaffold_18	6920001	6945000	0.184551	0.617304	-1.54999	NH_NF
HiC_scaffold_18	6950001	6975000	0.191	0.662849	-1.82301	NH_NF
HiC_scaffold_18	6965001	6990000	0.182567	0.677761	-2.00559	NH_NF
HiC_scaffold_18	7150001	7175000	0.168502	0.818552	-2.5758	NH_RS
HiC_scaffold_18	7155001	7180000	0.15482	0.592093	-2.62131	NH_RS
HiC_scaffold_18	7165001	7190000	0.195764	0.475347	-2.62386	NH_UD
HiC_scaffold_18	7170001	7195000	0.216414	0.512937	-2.54058	NH_UD
HiC_scaffold_18	7175001	7200000	0.205711	0.489859	-2.51024	NH_UD
HiC_scaffold_18	7180001	7205000	0.201468	0.785219	-2.16565	NH_NF
HiC_scaffold_18	7185001	7210000	0.207909	0.814593	-2.14282	NH_NF
HiC_scaffold_18	7190001	7215000	0.200526	0.791698	-2.18408	NH_NF
HiC_scaffold_18	7195001	7220000	0.196974	0.752849	-2.14265	NH_NF
HiC_scaffold_18	7200001	7225000	0.195394	0.730215	-2.11812	NH_NF
HiC_scaffold_19	2800001	2825000	0.273841	-0.501768	1.86537	DQ_UD
HiC_scaffold_19	2805001	2830000	0.278437	-0.514496	1.90525	DQ_UD
HiC_scaffold_19	2815001	2840000	0.282798	-0.480103	1.90971	DQ_UD
HiC_scaffold_19	2820001	2845000	0.279283	-0.606129	1.94109	DQ_UD
HiC_scaffold_19	2825001	2850000	0.296198	-0.547074	1.90632	DQ_UD
HiC_scaffold_19	2830001	2855000	0.281162	-0.543102	1.94338	DQ_UD
HiC_scaffold_19	2835001	2860000	0.274962	-0.57034	1.93683	DQ_UD
HiC_scaffold_19	2840001	2865000	0.270029	-0.594272	1.88176	DQ_UD
HiC_scaffold_19	2845001	2870000	0.260441	-0.595826	1.93712	DQ_UD
HiC_scaffold_19	2850001	2875000	0.247184	-0.653597	1.95839	DQ_UD
HiC_scaffold_19	2855001	2880000	0.245793	-0.710705	1.95948	DQ_UD
HiC_scaffold_19	2860001	2885000	0.23695	-0.709076	1.95566	DQ_UD
HiC_scaffold_19	2865001	2890000	0.244574	-0.713559	2.01343	DQ_UD
HiC_scaffold_19	2870001	2895000	0.250308	-0.683669	1.97292	DQ_UD
HiC_scaffold_19	2880001	2905000	0.216087	-0.853518	1.76202	DQ_NF
HiC_scaffold_19	2885001	2910000	0.21139	-0.961539	1.67992	DQ_NF
HiC_scaffold_19	2890001	2915000	0.194682	-0.995182	1.06378	DQ_NF
HiC_scaffold_19	2895001	2920000	0.185094	-1.04707	0.791414	DQ_NF
HiC_scaffold_19	2900001	2925000	0.192054	-1.0663	0.966686	DQ_NF
HiC_scaffold_19	2905001	2930000	0.210515	-0.939106	0.962587	DQ_NF
HiC_scaffold_19	2910001	2935000	0.212305	-0.875255	0.929585	DQ_NF
HiC_scaffold_19	2915001	2940000	0.212374	-0.873376	0.880064	DQ_NF
HiC_scaffold_19	2920001	2945000	0.205401	-0.851144	0.594112	DQ_NF
HiC_scaffold_19	3115001	3140000	0.263885	-0.573954	1.91219	DQ_UD
HiC_scaffold_19	3120001	3145000	0.258224	-0.61255	1.93945	DQ_UD
HiC_scaffold_19	3125001	3150000	0.265395	-0.536338	1.94437	DQ_UD
HiC_scaffold_19	3130001	3155000	0.262205	-0.512243	1.93489	DQ_UD
HiC_scaffold_19	3135001	3160000	0.270374	-0.494288	1.91673	DQ_UD
HiC_scaffold_19	3140001	3165000	0.265974	-0.533964	1.8944	DQ_UD
HiC_scaffold_19	3145001	3170000	0.262278	-0.524329	1.90065	DQ_UD
HiC_scaffold_19	3575001	3600000	0.202396	-0.50717	1.88638	DQ_UD
HiC_scaffold_19	3580001	3605000	0.220731	-0.501209	1.91321	DQ_UD
HiC_scaffold_19	18245001	18270000	0.211249	1.43073	0	NH_NF
HiC_scaffold_2	25170001	25195000	0.184455	2.12214	-2.1419	NH_NF
HiC_scaffold_2	25175001	25200000	0.184455	2.12214	-2.1419	NH_NF
HiC_scaffold_2	28910001	28935000	0.203457	0.298734	-2.31692	NH_UD
HiC_scaffold_2	28915001	28940000	0.201777	0.384322	-2.29847	NH_UD
HiC_scaffold_2	28920001	28945000	0.213573	0.499619	-2.33804	NH_UD
HiC_scaffold_2	28925001	28950000	0.229396	0.581336	-2.36285	NH_UD
HiC_scaffold_2	28930001	28955000	0.282266	0.860179	-2.65233	NH_UD
HiC_scaffold_2	28935001	28960000	0.222537	0.806428	-2.63901	NH_UD
HiC_scaffold_2	28940001	28965000	0.207342	0.622109	-2.56244	NH_UD
HiC_scaffold_2	28945001	28970000	0.210092	0.634771	-2.53777	NH_UD
HiC_scaffold_2	28950001	28975000	0.180945	0.592204	-2.52596	NH_UD
HiC_scaffold_2	28955001	28980000	0.191622	0.56241	-2.4904	NH_UD
HiC_scaffold_2	28960001	28985000	0.198416	0.626304	-2.51846	NH_UD
HiC_scaffold_2	28965001	28990000	0.197447	0.720577	-2.55567	NH_UD
HiC_scaffold_2	28970001	28995000	0.18832	0.671295	-2.66286	NH_UD
HiC_scaffold_2	28975001	29000000	0.180624	0.659114	-2.73942	NH_UD
HiC_scaffold_2	28980001	29005000	0.178582	0.700082	-2.73692	NH_UD
HiC_scaffold_2	28985001	29010000	0.150396	0.710369	-2.70861	NH_RS
HiC_scaffold_2	28990001	29015000	0.137805	0.58206	-2.65184	NH_RS
HiC_scaffold_20	2220001	2245000	0.0147389	0.665966	-2.55177	NH_RS
HiC_scaffold_20	2225001	2250000	0.0167611	0.619693	-2.52492	NH_RS
HiC_scaffold_20	5900001	5925000	0.0355857	-0.810538	2.1412	DQ_RS
HiC_scaffold_21	22410001	22435000	0.183025	0.838091	-0.585331	NH_NF
HiC_scaffold_21	22415001	22440000	0.19498	1.10788	-0.510744	NH_NF
HiC_scaffold_21	22420001	22445000	0.18671	1.04261	-0.456147	NH_NF
HiC_scaffold_21	22425001	22450000	0.184982	1.02404	-0.394549	NH_NF
HiC_scaffold_21	22430001	22455000	0.177703	0.95563	-0.300761	NH_NF
HiC_scaffold_21	23340001	23365000	0.195705	0.992966	-0.582942	NH_NF
HiC_scaffold_21	23345001	23370000	0.182925	1.05037	-0.542737	NH_NF
HiC_scaffold_21	23350001	23375000	0.186514	1.03085	-0.460941	NH_NF
HiC_scaffold_21	23450001	23475000	0.20632	0.67116	0.215015	NH_NF
HiC_scaffold_21	23455001	23480000	0.233315	0.707	0.153006	NH_NF
HiC_scaffold_21	23460001	23485000	0.220389	0.788493	0.193038	NH_NF
HiC_scaffold_21	23465001	23490000	0.203905	0.95011	0.120037	NH_NF
HiC_scaffold_21	23470001	23495000	0.181937	0.882381	0.116392	NH_NF
HiC_scaffold_21	23475001	23500000	0.178404	0.725974	0.114934	NH_NF
HiC_scaffold_21	24255001	24280000	0.181171	0.680889	-0.482097	NH_NF
HiC_scaffold_21	24340001	24365000	0.184006	1.19366	-0.736321	NH_NF
HiC_scaffold_21	24345001	24370000	0.209435	1.60934	-0.708842	NH_NF
HiC_scaffold_21	24350001	24375000	0.249752	1.77221	-0.776585	NH_NF
HiC_scaffold_21	24355001	24380000	0.221525	1.00967	-0.954236	NH_NF
HiC_scaffold_21	24360001	24385000	0.187354	0.788147	-1.0639	NH_NF
HiC_scaffold_21	24515001	24540000	0.177252	-1.0524	-0.565619	DQ_NF
HiC_scaffold_21	24545001	24570000	0.177977	-0.902777	-0.186781	DQ_NF
HiC_scaffold_21	24835001	24860000	0.231704	0.819315	-1.37321	NH_NF
HiC_scaffold_21	25285001	25310000	0.197958	0.845911	-1.96858	NH_NF
HiC_scaffold_24	3695001	3720000	0.177357	-0.565171	1.90562	DQ_UD
HiC_scaffold_24	3710001	3735000	0.177673	-0.502309	1.8878	DQ_UD
HiC_scaffold_24	13565001	13590000	0.191036	-0.808195	0	DQ_NF
HiC_scaffold_24	13570001	13595000	0.219328	-0.899868	0	DQ_NF
HiC_scaffold_24	13575001	13600000	0.204959	-0.983142	0	DQ_NF
HiC_scaffold_24	13580001	13605000	0.205159	-1.07666	0	DQ_NF
HiC_scaffold_24	13585001	13610000	0.177812	-0.972477	0	DQ_NF
HiC_scaffold_25	12460001	12485000	0.26884	-0.811344	0.994105	DQ_NF
HiC_scaffold_25	12465001	12490000	0.2748	-0.904477	1.09461	DQ_NF
HiC_scaffold_25	12470001	12495000	0.257543	-0.90752	1.12196	DQ_NF
HiC_scaffold_25	12475001	12500000	0.237089	-0.964416	1.10944	DQ_NF
HiC_scaffold_25	12480001	12505000	0.234643	-1.02443	1.08158	DQ_NF
HiC_scaffold_25	12485001	12510000	0.24312	-1.02156	1.12401	DQ_NF
HiC_scaffold_25	12490001	12515000	0.219706	-0.894356	0.975883	DQ_NF
HiC_scaffold_25	17150001	17175000	0.135254	0.696987	-2.56033	NH_RS
HiC_scaffold_25	17270001	17295000	0.232989	0.66336	-2.4636	NH_UD
HiC_scaffold_25	17305001	17330000	0.174509	1.35021	-2.71769	NH_RS
HiC_scaffold_25	17345001	17370000	0.0847369	0.573688	-2.84725	NH_RS
HiC_scaffold_25	17350001	17375000	0.104407	0.751305	-3.04115	NH_RS
HiC_scaffold_25	17355001	17380000	0.130239	1.03492	-2.95193	NH_RS
HiC_scaffold_25	17360001	17385000	0.100127	1.01636	-2.97493	NH_RS
HiC_scaffold_25	17370001	17395000	0.0705241	0.669667	-2.68326	NH_RS
HiC_scaffold_25	17375001	17400000	0.0927075	0.817034	-2.67253	NH_RS
HiC_scaffold_25	17380001	17405000	0.098162	0.750278	-2.62127	NH_RS
HiC_scaffold_25	17385001	17410000	0.0982685	0.653929	-2.73337	NH_RS
HiC_scaffold_25	17595001	17620000	0.145327	0.703877	-2.44344	NH_RS
HiC_scaffold_25	17600001	17625000	0.228011	0.952195	-2.44839	NH_UD
HiC_scaffold_25	17605001	17630000	0.287513	1.92066	-2.58137	NH_UD
HiC_scaffold_25	17610001	17635000	0.208921	1.3048	-2.68897	NH_UD
HiC_scaffold_25	17615001	17640000	0.174425	1.14189	-2.70118	NH_RS
HiC_scaffold_25	17620001	17645000	0.167778	1.01226	-2.72062	NH_RS
HiC_scaffold_25	17625001	17650000	0.061043	0.631753	-2.69196	NH_RS
HiC_scaffold_25	17695001	17720000	0.0914867	0.641907	-2.65692	NH_RS
HiC_scaffold_25	17900001	17925000	0.178973	0.327593	-2.48335	NH_UD
HiC_scaffold_25	17905001	17930000	0.17743	0.299616	-2.5072	NH_UD
HiC_scaffold_25	17910001	17935000	0.184541	0.205822	-2.49495	NH_UD
HiC_scaffold_25	17950001	17975000	0.1615	0.575721	-2.51456	NH_RS
HiC_scaffold_25	17955001	17980000	0.212567	1.4243	-2.54452	NH_UD
HiC_scaffold_25	17960001	17985000	0.210374	1.14459	-2.53727	NH_UD
HiC_scaffold_25	17965001	17990000	0.118572	0.603236	-2.57712	NH_RS
HiC_scaffold_25	18415001	18440000	0.199235	1.20246	-1.96829	NH_NF
HiC_scaffold_25	18420001	18445000	0.219083	1.38443	-1.91887	NH_NF
HiC_scaffold_25	18425001	18450000	0.228202	1.25091	-1.89026	NH_NF
HiC_scaffold_25	18430001	18455000	0.234927	1.09468	-1.86871	NH_NF
HiC_scaffold_25	18435001	18460000	0.213141	0.805299	-1.93857	NH_NF
HiC_scaffold_25	18640001	18665000	0.177498	1.13811	-1.92757	NH_NF
HiC_scaffold_25	19135001	19160000	0.176757	0.813171	-1.62324	NH_NF
HiC_scaffold_25	19140001	19165000	0.188911	0.952373	-1.51221	NH_NF
HiC_scaffold_25	19240001	19265000	0.182121	0.801258	-1.26928	NH_NF
HiC_scaffold_25	19245001	19270000	0.179894	0.94533	-1.38597	NH_NF
HiC_scaffold_25	19255001	19280000	0.188242	1.1114	-1.35874	NH_NF
HiC_scaffold_25	19260001	19285000	0.195834	1.13197	-1.39319	NH_NF
HiC_scaffold_25	19270001	19295000	0.200443	1.09477	-1.38426	NH_NF
HiC_scaffold_25	19275001	19300000	0.176577	0.893191	-1.49258	NH_NF
HiC_scaffold_25	19280001	19305000	0.176483	0.825395	-1.48432	NH_NF
HiC_scaffold_25	19285001	19310000	0.17824	0.902038	-1.44955	NH_NF
HiC_scaffold_25	19290001	19315000	0.186047	0.879733	-1.53381	NH_NF
HiC_scaffold_25	19295001	19320000	0.189012	1.13506	-1.62537	NH_NF
HiC_scaffold_25	19300001	19325000	0.212277	1.51345	-1.80017	NH_NF
HiC_scaffold_25	19305001	19330000	0.185783	1.3417	-1.87183	NH_NF
HiC_scaffold_25	19400001	19425000	0.198948	0.849115	-1.60188	NH_NF
HiC_scaffold_25	19405001	19430000	0.18983	0.913538	-1.44107	NH_NF
HiC_scaffold_25	19410001	19435000	0.200092	1.10606	-1.305	NH_NF
HiC_scaffold_25	19415001	19440000	0.190911	0.95088	-1.13598	NH_NF
HiC_scaffold_25	19420001	19445000	0.1822	0.814027	-1.05073	NH_NF
HiC_scaffold_25	19445001	19470000	0.179575	1.20898	-1.55155	NH_NF
HiC_scaffold_25	19450001	19475000	0.177759	1.09394	-1.47941	NH_NF
HiC_scaffold_25	19455001	19480000	0.192596	1.01834	-1.44476	NH_NF
HiC_scaffold_25	19460001	19485000	0.179576	0.831783	-1.37856	NH_NF
HiC_scaffold_25	19465001	19490000	0.183367	0.869085	-1.35172	NH_NF
HiC_scaffold_25	19495001	19520000	0.176848	0.64142	-1.72597	NH_NF
HiC_scaffold_25	19920001	19945000	0.179938	1.0435	-1.83952	NH_NF
HiC_scaffold_25	19925001	19950000	0.210891	1.2653	-1.94875	NH_NF
HiC_scaffold_25	19930001	19955000	0.185179	1.24754	-1.96685	NH_NF
HiC_scaffold_25	19935001	19960000	0.180089	0.85837	-1.81704	NH_NF
HiC_scaffold_25	20130001	20155000	0.176419	0.628707	-1.54435	NH_NF
HiC_scaffold_25	20325001	20350000	0.180667	0.67541	-1.5556	NH_NF
HiC_scaffold_25	20330001	20355000	0.18605	0.75776	-1.57207	NH_NF
HiC_scaffold_25	20335001	20360000	0.181795	0.71764	-1.59888	NH_NF
HiC_scaffold_25	20340001	20365000	0.200018	0.86517	-1.64934	NH_NF
HiC_scaffold_25	20345001	20370000	0.210196	1.10994	-1.67078	NH_NF
HiC_scaffold_25	20350001	20375000	0.239965	1.05825	-1.65516	NH_NF
HiC_scaffold_25	20355001	20380000	0.220005	1.08627	-1.54969	NH_NF
HiC_scaffold_4	625001	650000	0.0473448	0.611444	-2.58385	NH_RS
HiC_scaffold_4	630001	655000	0.0824789	0.869402	-2.62648	NH_RS
HiC_scaffold_4	635001	660000	0.085648	0.869456	-2.63399	NH_RS
HiC_scaffold_4	640001	665000	0.0887091	0.754129	-2.67371	NH_RS
HiC_scaffold_4	645001	670000	0.0694449	0.583824	-2.65252	NH_RS
HiC_scaffold_4	825001	850000	0.0808812	0.900329	-2.62729	NH_RS
HiC_scaffold_4	830001	855000	0.102767	0.977428	-2.65258	NH_RS
HiC_scaffold_4	840001	865000	0.0985813	0.683275	-2.34922	NH_RS
HiC_scaffold_4	965001	990000	0.0668346	0.631537	-2.38614	NH_RS
HiC_scaffold_4	980001	1005000	0.0627009	0.573911	-2.42802	NH_RS
HiC_scaffold_4	1000001	1025000	0.0626487	0.711239	-2.60681	NH_RS
HiC_scaffold_4	1105001	1130000	0.070924	0.813198	-2.53976	NH_RS
HiC_scaffold_4	1110001	1135000	0.0605601	0.753097	-2.53781	NH_RS
HiC_scaffold_4	1115001	1140000	0.071278	0.817051	-2.46065	NH_RS
HiC_scaffold_4	1120001	1145000	0.064252	0.800659	-2.47829	NH_RS
HiC_scaffold_4	1125001	1150000	0.0561168	0.673925	-2.48862	NH_RS
HiC_scaffold_4	1190001	1215000	0.169269	0.741634	-2.32231	NH_RS
HiC_scaffold_4	1195001	1220000	0.145231	0.835592	-2.34951	NH_RS
HiC_scaffold_4	1200001	1225000	0.143857	0.725756	-2.31625	NH_RS
HiC_scaffold_4	1205001	1230000	0.145465	0.792244	-2.31966	NH_RS
HiC_scaffold_4	1215001	1240000	0.0879374	0.589322	-2.39459	NH_RS
HiC_scaffold_4	1220001	1245000	0.1029	0.759923	-2.41253	NH_RS
HiC_scaffold_4	1225001	1250000	0.118203	0.840866	-2.47263	NH_RS
HiC_scaffold_4	1230001	1255000	0.123552	0.721944	-2.47325	NH_RS
HiC_scaffold_4	1235001	1260000	0.132395	0.752185	-2.44628	NH_RS
HiC_scaffold_4	1240001	1265000	0.147717	0.651976	-2.37873	NH_RS
HiC_scaffold_4	1280001	1305000	0.114826	0.603862	-2.31606	NH_RS
HiC_scaffold_4	1295001	1320000	0.151288	0.735393	-2.54818	NH_RS
HiC_scaffold_4	1300001	1325000	0.157403	0.889418	-2.5766	NH_RS
HiC_scaffold_4	1305001	1330000	0.148311	0.85471	-2.5368	NH_RS
HiC_scaffold_4	1310001	1335000	0.12644	0.941831	-2.51966	NH_RS
HiC_scaffold_4	1315001	1340000	0.138026	1.0293	-2.50133	NH_RS
HiC_scaffold_4	1320001	1345000	0.118992	0.858492	-2.56595	NH_RS
HiC_scaffold_4	1325001	1350000	0.154396	1.01009	-2.76776	NH_RS
HiC_scaffold_4	1330001	1355000	0.153285	0.985521	-2.7922	NH_RS
HiC_scaffold_4	1335001	1360000	0.154487	0.999014	-2.75459	NH_RS
HiC_scaffold_4	1340001	1365000	0.147635	0.924265	-2.75367	NH_RS
HiC_scaffold_4	1345001	1370000	0.14632	0.917047	-2.71422	NH_RS
HiC_scaffold_4	1350001	1375000	0.137929	0.867911	-2.66518	NH_RS
HiC_scaffold_4	1355001	1380000	0.116123	0.74488	-2.40462	NH_RS
HiC_scaffold_4	1360001	1385000	0.116663	0.649041	-2.45599	NH_RS
HiC_scaffold_4	1365001	1390000	0.131428	0.698126	-2.46101	NH_RS
HiC_scaffold_4	1370001	1395000	0.158919	0.82789	-2.51789	NH_RS
HiC_scaffold_4	1375001	1400000	0.127828	0.594922	-2.46716	NH_RS
HiC_scaffold_4	1665001	1690000	0.0818779	0.845139	-2.98386	NH_RS
HiC_scaffold_4	2155001	2180000	0.0768756	0.599616	-2.80105	NH_RS
HiC_scaffold_4	2270001	2295000	0.0355083	0.607044	-2.78584	NH_RS
HiC_scaffold_4	10210001	10235000	0.182918	0.918852	-0.335924	NH_NF
HiC_scaffold_7	2935001	2960000	0.200761	1.13363	-1.17938	NH_NF
HiC_scaffold_7	3045001	3070000	0.1815	1.4872	-1.05607	NH_NF
HiC_scaffold_7	4100001	4125000	0.181872	0.993852	-0.932665	NH_NF
HiC_scaffold_7	4105001	4130000	0.194046	1.0498	-0.938124	NH_NF
HiC_scaffold_7	17935001	17960000	0.251647	-0.920106	1.0349	DQ_NF
HiC_scaffold_7	17965001	17990000	0.271778	-0.884563	1.13115	DQ_NF
HiC_scaffold_7	17970001	17995000	0.28067	-0.942611	1.20472	DQ_NF
HiC_scaffold_7	17975001	18000000	0.300428	-0.967434	1.25275	DQ_NF
HiC_scaffold_7	17980001	18005000	0.318873	-0.928808	1.25654	DQ_NF
HiC_scaffold_7	17985001	18010000	0.315379	-1.01242	1.28594	DQ_NF
HiC_scaffold_7	17990001	18015000	0.324003	-0.867004	1.29272	DQ_NF
HiC_scaffold_7	17995001	18020000	0.298866	-0.897502	1.3319	DQ_NF
HiC_scaffold_7	18000001	18025000	0.303008	-0.853546	1.30888	DQ_NF
HiC_scaffold_7	18005001	18030000	0.295938	-0.828233	1.31472	DQ_NF
HiC_scaffold_7	18025001	18050000	0.304754	-0.850253	1.35213	DQ_NF
HiC_scaffold_7	18030001	18055000	0.286974	-0.984828	1.4637	DQ_NF
HiC_scaffold_7	18035001	18060000	0.279988	-1.0296	1.4907	DQ_NF
HiC_scaffold_7	18040001	18065000	0.281312	-1.01909	1.50396	DQ_NF
HiC_scaffold_7	18045001	18070000	0.288106	-1.00266	1.52435	DQ_NF
HiC_scaffold_7	18050001	18075000	0.281316	-0.952045	1.56662	DQ_NF
HiC_scaffold_7	18055001	18080000	0.287089	-0.831667	1.5131	DQ_NF
HiC_scaffold_7	18060001	18085000	0.290737	-0.861048	1.5441	DQ_NF
HiC_scaffold_7	18065001	18090000	0.291425	-0.855988	1.55581	DQ_NF
HiC_scaffold_7	18070001	18095000	0.291027	-0.834209	1.5586	DQ_NF
HiC_scaffold_7	18075001	18100000	0.285207	-0.854942	1.57232	DQ_NF
HiC_scaffold_7	18080001	18105000	0.296355	-0.912718	1.56143	DQ_NF
HiC_scaffold_7	18085001	18110000	0.293013	-0.871985	1.50969	DQ_NF
HiC_scaffold_7	18090001	18115000	0.313091	-0.85255	1.44886	DQ_NF
HiC_scaffold_7	18095001	18120000	0.311738	-0.943363	1.41985	DQ_NF
HiC_scaffold_7	18100001	18125000	0.35398	-0.914465	1.16621	DQ_NF
HiC_scaffold_7	18105001	18130000	0.338825	-1.09234	1.3668	DQ_NF
HiC_scaffold_7	18110001	18135000	0.338691	-1.10108	1.37742	DQ_NF
HiC_scaffold_7	18115001	18140000	0.315267	-1.18055	1.48227	DQ_NF
HiC_scaffold_7	18120001	18145000	0.310495	-1.10317	1.51921	DQ_NF
HiC_scaffold_7	18125001	18150000	0.302509	-1.09355	1.53786	DQ_NF
HiC_scaffold_7	18130001	18155000	0.296638	-0.998553	1.56593	DQ_NF
HiC_scaffold_7	18135001	18160000	0.298552	-1.0269	1.57047	DQ_NF
HiC_scaffold_7	18140001	18165000	0.308918	-1.00267	1.53992	DQ_NF
HiC_scaffold_7	18145001	18170000	0.301554	-1.00164	1.55529	DQ_NF
HiC_scaffold_7	18150001	18175000	0.302384	-1.02198	1.51767	DQ_NF
HiC_scaffold_7	18155001	18180000	0.307797	-0.951143	1.37071	DQ_NF
HiC_scaffold_7	18160001	18185000	0.299091	-0.916013	1.39172	DQ_NF
HiC_scaffold_7	18165001	18190000	0.293796	-0.825699	1.42042	DQ_NF
HiC_scaffold_7	18170001	18195000	0.29974	-0.815397	1.39686	DQ_NF
HiC_scaffold_7	18190001	18215000	0.299452	-0.863098	1.36987	DQ_NF
HiC_scaffold_7	18195001	18220000	0.30482	-0.811724	1.37754	DQ_NF
HiC_scaffold_7	18200001	18225000	0.313676	-0.92182	1.49605	DQ_NF
HiC_scaffold_7	18205001	18230000	0.302544	-0.965696	1.54792	DQ_NF
HiC_scaffold_7	18210001	18235000	0.326974	-0.825563	1.51558	DQ_NF
HiC_scaffold_7	18220001	18245000	0.317289	-0.903256	1.50196	DQ_NF
HiC_scaffold_7	18225001	18250000	0.316585	-0.947794	1.45887	DQ_NF
HiC_scaffold_7	18230001	18255000	0.343004	-0.903967	1.37923	DQ_NF
HiC_scaffold_7	18235001	18260000	0.343724	-1.128	1.49332	DQ_NF
HiC_scaffold_7	18240001	18265000	0.34823	-1.11524	1.54458	DQ_NF
HiC_scaffold_7	18245001	18270000	0.362376	-1.09679	1.56122	DQ_NF
HiC_scaffold_7	18250001	18275000	0.355601	-1.07566	1.58498	DQ_NF
HiC_scaffold_7	18255001	18280000	0.353384	-1.14347	1.58869	DQ_NF
HiC_scaffold_7	18260001	18285000	0.346796	-1.10807	1.51965	DQ_NF
HiC_scaffold_7	18265001	18290000	0.358883	-1.13279	1.48306	DQ_NF
HiC_scaffold_7	18270001	18295000	0.358966	-0.992214	1.43273	DQ_NF
HiC_scaffold_7	18275001	18300000	0.372903	-0.947823	1.32659	DQ_NF
HiC_scaffold_7	18280001	18305000	0.371655	-0.913829	1.23087	DQ_NF
HiC_scaffold_7	18285001	18310000	0.368244	-0.913688	1.22127	DQ_NF
HiC_scaffold_7	18290001	18315000	0.36171	-1.00359	1.16613	DQ_NF
HiC_scaffold_7	18295001	18320000	0.36053	-1.10699	1.09677	DQ_NF
HiC_scaffold_7	18300001	18325000	0.34623	-1.17801	1.10564	DQ_NF
HiC_scaffold_7	18305001	18330000	0.327445	-1.24457	1.10326	DQ_NF
HiC_scaffold_7	18310001	18335000	0.332085	-1.35328	1.09169	DQ_NF
HiC_scaffold_7	18315001	18340000	0.345883	-1.34332	1.1884	DQ_NF
HiC_scaffold_7	18320001	18345000	0.355424	-1.38967	1.31888	DQ_NF
HiC_scaffold_7	18325001	18350000	0.35328	-1.40372	1.40737	DQ_NF
HiC_scaffold_7	18330001	18355000	0.363567	-1.42043	1.56874	DQ_NF
HiC_scaffold_7	18335001	18360000	0.361662	-1.39886	1.68587	DQ_NF
HiC_scaffold_7	18340001	18365000	0.341811	-1.44199	1.68339	DQ_NF
HiC_scaffold_7	18345001	18370000	0.329877	-1.49289	1.62766	DQ_NF
HiC_scaffold_7	18350001	18375000	0.344523	-1.50099	1.61469	DQ_NF
HiC_scaffold_7	18355001	18380000	0.350284	-1.47028	1.58851	DQ_NF
HiC_scaffold_7	18360001	18385000	0.358376	-1.37255	1.66513	DQ_NF
HiC_scaffold_7	18365001	18390000	0.376752	-1.31857	1.67434	DQ_NF
HiC_scaffold_7	18370001	18395000	0.371245	-1.32985	1.69068	DQ_NF
HiC_scaffold_7	18375001	18400000	0.369265	-1.33168	1.72667	DQ_NF
HiC_scaffold_7	18380001	18405000	0.368584	-1.3675	1.72886	DQ_NF
HiC_scaffold_7	18385001	18410000	0.368251	-1.4453	1.61315	DQ_NF
HiC_scaffold_7	18390001	18415000	0.352955	-1.45004	1.56945	DQ_NF
HiC_scaffold_7	18395001	18420000	0.348376	-1.45075	1.55122	DQ_NF
HiC_scaffold_7	18400001	18425000	0.344517	-1.40303	1.47162	DQ_NF
HiC_scaffold_7	18405001	18430000	0.342239	-1.35229	1.44575	DQ_NF
HiC_scaffold_7	18410001	18435000	0.338227	-1.33211	1.42042	DQ_NF
HiC_scaffold_7	18415001	18440000	0.383373	-1.24256	1.59451	DQ_NF
HiC_scaffold_7	18420001	18445000	0.389523	-1.24842	1.59753	DQ_NF
HiC_scaffold_7	18425001	18450000	0.381419	-1.26514	1.65518	DQ_NF
HiC_scaffold_7	18430001	18455000	0.39938	-1.21305	1.65222	DQ_NF
HiC_scaffold_7	18435001	18460000	0.399979	-1.22698	1.67961	DQ_NF
HiC_scaffold_7	18440001	18465000	0.368665	-1.29274	1.60785	DQ_NF
HiC_scaffold_7	18445001	18470000	0.368671	-1.26835	1.61947	DQ_NF
HiC_scaffold_7	18450001	18475000	0.367069	-1.34709	1.66531	DQ_NF
HiC_scaffold_7	18455001	18480000	0.338437	-1.45851	1.68032	DQ_NF
HiC_scaffold_7	18460001	18485000	0.332583	-1.39751	1.69342	DQ_NF
HiC_scaffold_7	18465001	18490000	0.356389	-1.32447	1.67052	DQ_NF
HiC_scaffold_7	18470001	18495000	0.348497	-1.29614	1.73319	DQ_NF
HiC_scaffold_7	18475001	18500000	0.36202	-1.21966	1.72191	DQ_NF
HiC_scaffold_7	18480001	18505000	0.374661	-1.1889	1.73478	DQ_NF
HiC_scaffold_7	18485001	18510000	0.380365	-1.20963	1.7284	DQ_NF
HiC_scaffold_7	18490001	18515000	0.371328	-1.21455	1.74448	DQ_NF
HiC_scaffold_7	18495001	18520000	0.388779	-1.15716	1.65249	DQ_NF
HiC_scaffold_7	18500001	18525000	0.380935	-1.19111	1.62191	DQ_NF
HiC_scaffold_7	18505001	18530000	0.366304	-1.12774	1.57694	DQ_NF
HiC_scaffold_7	18510001	18535000	0.35851	-1.08169	1.58991	DQ_NF
HiC_scaffold_7	18515001	18540000	0.343147	-1.02946	1.61964	DQ_NF
HiC_scaffold_7	18520001	18545000	0.322877	-1.06063	1.67772	DQ_NF
HiC_scaffold_7	18525001	18550000	0.316783	-1.02374	1.69894	DQ_NF
HiC_scaffold_7	18530001	18555000	0.324429	-0.959131	1.72941	DQ_NF
HiC_scaffold_7	18535001	18560000	0.325221	-0.976183	1.71359	DQ_NF
HiC_scaffold_7	18540001	18565000	0.313353	-1.02105	1.65162	DQ_NF
HiC_scaffold_7	18545001	18570000	0.316946	-0.951267	1.62239	DQ_NF
HiC_scaffold_7	18550001	18575000	0.32955	-0.968797	1.62041	DQ_NF
HiC_scaffold_7	18555001	18580000	0.332725	-0.970455	1.57453	DQ_NF
HiC_scaffold_7	18560001	18585000	0.337671	-0.985993	1.5949	DQ_NF
HiC_scaffold_7	18565001	18590000	0.359797	-0.921659	1.55559	DQ_NF
HiC_scaffold_7	18570001	18595000	0.35829	-0.997765	1.55585	DQ_NF
HiC_scaffold_7	18575001	18600000	0.352562	-0.889576	1.45793	DQ_NF
HiC_scaffold_7	18580001	18605000	0.356803	-0.905635	1.40589	DQ_NF
HiC_scaffold_7	18585001	18610000	0.347435	-0.820913	1.18444	DQ_NF
HiC_scaffold_7	18590001	18615000	0.315579	-0.902672	1.14458	DQ_NF
HiC_scaffold_7	18595001	18620000	0.313379	-0.930372	1.00563	DQ_NF
HiC_scaffold_7	18600001	18625000	0.321178	-0.858591	1.24132	DQ_NF
HiC_scaffold_7	18605001	18630000	0.310302	-0.962012	1.32754	DQ_NF
HiC_scaffold_7	18610001	18635000	0.332733	-0.933755	1.34706	DQ_NF
HiC_scaffold_7	18615001	18640000	0.357204	-0.8568	1.35714	DQ_NF
HiC_scaffold_7	18620001	18645000	0.353585	-0.842715	1.35725	DQ_NF
HiC_scaffold_7	18625001	18650000	0.339557	-0.922942	1.27775	DQ_NF
HiC_scaffold_7	18630001	18655000	0.339063	-0.924898	1.23924	DQ_NF
HiC_scaffold_7	18635001	18660000	0.332635	-0.9502	1.21256	DQ_NF
HiC_scaffold_7	18640001	18665000	0.311895	-1.04878	1.26753	DQ_NF
HiC_scaffold_7	18645001	18670000	0.325616	-1.00462	1.27803	DQ_NF
HiC_scaffold_7	18650001	18675000	0.339343	-0.906301	1.29824	DQ_NF
HiC_scaffold_7	18655001	18680000	0.331313	-0.926108	1.34785	DQ_NF
HiC_scaffold_7	18660001	18685000	0.306722	-0.98457	1.4019	DQ_NF
HiC_scaffold_7	18665001	18690000	0.293865	-0.950949	1.36775	DQ_NF
HiC_scaffold_7	18670001	18695000	0.295918	-0.935471	1.3607	DQ_NF
HiC_scaffold_7	18675001	18700000	0.303548	-0.920841	1.36437	DQ_NF
HiC_scaffold_7	18680001	18705000	0.322038	-0.8195	1.33201	DQ_NF
HiC_scaffold_7	18695001	18720000	0.347899	-0.864921	1.3281	DQ_NF
HiC_scaffold_7	18700001	18725000	0.325588	-0.995692	1.34967	DQ_NF
HiC_scaffold_7	18705001	18730000	0.315009	-1.11757	1.33288	DQ_NF
HiC_scaffold_7	18710001	18735000	0.299037	-1.1852	1.31545	DQ_NF
HiC_scaffold_7	18715001	18740000	0.290581	-1.16194	1.21663	DQ_NF
HiC_scaffold_7	18720001	18745000	0.288375	-1.0827	1.0618	DQ_NF
HiC_scaffold_7	18725001	18750000	0.290065	-1.02818	1.04211	DQ_NF
HiC_scaffold_7	18730001	18755000	0.290773	-0.986261	1.11535	DQ_NF
HiC_scaffold_7	18735001	18760000	0.297168	-0.955817	1.24998	DQ_NF
HiC_scaffold_7	18740001	18765000	0.291132	-0.948945	1.43004	DQ_NF
HiC_scaffold_7	18745001	18770000	0.308031	-0.91613	1.61555	DQ_NF
HiC_scaffold_7	18750001	18775000	0.31438	-0.97678	1.69179	DQ_NF
HiC_scaffold_7	18755001	18780000	0.314386	-0.961257	1.75671	DQ_NF
HiC_scaffold_7	18760001	18785000	0.335958	-0.899577	1.76512	DQ_NF
HiC_scaffold_7	18765001	18790000	0.350017	-0.935887	1.76894	DQ_NF
HiC_scaffold_7	18770001	18795000	0.326087	-0.995275	1.77004	DQ_NF
HiC_scaffold_7	18775001	18800000	0.325056	-0.962575	1.77967	DQ_NF
HiC_scaffold_7	18780001	18805000	0.339551	-0.888828	1.78292	DQ_NF
HiC_scaffold_7	18785001	18810000	0.313049	-0.957122	1.79698	DQ_NF
HiC_scaffold_7	18790001	18815000	0.310577	-0.942761	1.8202	DQ_NF
HiC_scaffold_7	18795001	18820000	0.308535	-0.992387	1.84348	DQ_NF
HiC_scaffold_7	18800001	18825000	0.292505	-1.02096	1.84093	DQ_NF
HiC_scaffold_7	18805001	18830000	0.287308	-1.13443	1.81396	DQ_NF
HiC_scaffold_7	18810001	18835000	0.298348	-1.08615	1.87471	DQ_UD
HiC_scaffold_7	18815001	18840000	0.286674	-1.07162	1.85839	DQ_NF
HiC_scaffold_7	18820001	18845000	0.298816	-1.03357	1.84835	DQ_NF
HiC_scaffold_7	18825001	18850000	0.319577	-0.972554	1.87224	DQ_UD
HiC_scaffold_7	18830001	18855000	0.317189	-0.936065	1.89744	DQ_UD
HiC_scaffold_7	18835001	18860000	0.322965	-0.994742	1.84447	DQ_NF
HiC_scaffold_7	18840001	18865000	0.34441	-0.988177	1.84654	DQ_NF
HiC_scaffold_7	18845001	18870000	0.347537	-0.986156	1.86301	DQ_NF
HiC_scaffold_7	18850001	18875000	0.343574	-1.02336	1.84212	DQ_NF
HiC_scaffold_7	18855001	18880000	0.336219	-1.04792	1.88999	DQ_UD
HiC_scaffold_7	18860001	18885000	0.323294	-1.07988	1.92359	DQ_UD
HiC_scaffold_7	18865001	18890000	0.311925	-1.03038	1.88929	DQ_UD
HiC_scaffold_7	18870001	18895000	0.307821	-1.0427	1.85125	DQ_NF
HiC_scaffold_7	18875001	18900000	0.298642	-1.07666	1.86453	DQ_UD
HiC_scaffold_7	18880001	18905000	0.296321	-1.09219	1.81184	DQ_NF
HiC_scaffold_7	18885001	18910000	0.28945	-1.11073	1.78638	DQ_NF
HiC_scaffold_7	18890001	18915000	0.269649	-1.27254	1.79791	DQ_NF
HiC_scaffold_7	18895001	18920000	0.272004	-1.2564	1.77378	DQ_NF
HiC_scaffold_7	18900001	18925000	0.278397	-1.26642	1.82821	DQ_NF
HiC_scaffold_7	18905001	18930000	0.269456	-1.26691	1.80007	DQ_NF
HiC_scaffold_7	18910001	18935000	0.278114	-1.24459	1.84944	DQ_NF
HiC_scaffold_7	18915001	18940000	0.307648	-1.19071	1.88072	DQ_UD
HiC_scaffold_7	18920001	18945000	0.299661	-1.23191	1.90466	DQ_UD
HiC_scaffold_7	18925001	18950000	0.294622	-1.2234	1.86264	DQ_NF
HiC_scaffold_7	18930001	18955000	0.304771	-1.17762	1.89322	DQ_UD
HiC_scaffold_7	18935001	18960000	0.309626	-1.17765	1.80551	DQ_NF
HiC_scaffold_7	18940001	18965000	0.29592	-1.20633	1.75861	DQ_NF
HiC_scaffold_7	18945001	18970000	0.298313	-1.18568	1.72358	DQ_NF
HiC_scaffold_7	18950001	18975000	0.299173	-1.16159	1.64367	DQ_NF
HiC_scaffold_7	18955001	18980000	0.294105	-1.19327	1.53729	DQ_NF
HiC_scaffold_7	18960001	18985000	0.286762	-1.19142	1.48593	DQ_NF
HiC_scaffold_7	18965001	18990000	0.291344	-1.21568	1.4585	DQ_NF
HiC_scaffold_7	18970001	18995000	0.301732	-1.23898	1.46423	DQ_NF
HiC_scaffold_7	18975001	19000000	0.311013	-1.26205	1.44688	DQ_NF
HiC_scaffold_7	18980001	19005000	0.298987	-1.261	1.46117	DQ_NF
HiC_scaffold_7	18985001	19010000	0.317304	-1.14772	1.46524	DQ_NF
HiC_scaffold_7	18990001	19015000	0.314422	-1.07593	1.45811	DQ_NF
HiC_scaffold_7	18995001	19020000	0.317759	-0.994314	1.43074	DQ_NF
HiC_scaffold_7	19000001	19025000	0.308171	-1.01378	1.42046	DQ_NF
HiC_scaffold_7	19005001	19030000	0.327375	-1.02007	1.36488	DQ_NF
HiC_scaffold_7	19010001	19035000	0.323971	-1.08184	1.28051	DQ_NF
HiC_scaffold_7	19015001	19040000	0.318405	-1.04109	0.958511	DQ_NF
HiC_scaffold_7	19020001	19045000	0.306543	-1.1083	0.943056	DQ_NF
HiC_scaffold_7	19025001	19050000	0.31273	-1.07441	0.988898	DQ_NF
HiC_scaffold_7	19030001	19055000	0.304408	-1.08846	1.02033	DQ_NF
HiC_scaffold_7	19035001	19060000	0.301099	-1.11743	1.10523	DQ_NF
HiC_scaffold_7	19040001	19065000	0.301497	-1.19055	1.39455	DQ_NF
HiC_scaffold_7	19045001	19070000	0.315186	-1.08839	1.43326	DQ_NF
HiC_scaffold_7	19050001	19075000	0.316149	-1.07393	1.36705	DQ_NF
HiC_scaffold_7	19055001	19080000	0.30575	-1.06433	1.33913	DQ_NF
HiC_scaffold_7	19060001	19085000	0.299351	-1.02481	1.31599	DQ_NF
HiC_scaffold_7	19065001	19090000	0.300024	-1.0523	1.37333	DQ_NF
HiC_scaffold_7	19070001	19095000	0.289918	-1.10769	1.3652	DQ_NF
HiC_scaffold_7	19075001	19100000	0.286811	-1.10887	1.49666	DQ_NF
HiC_scaffold_7	19080001	19105000	0.307544	-1.05112	1.54654	DQ_NF
HiC_scaffold_7	19085001	19110000	0.312206	-1.0798	1.6428	DQ_NF
HiC_scaffold_7	19090001	19115000	0.310375	-1.09861	1.67042	DQ_NF
HiC_scaffold_7	19095001	19120000	0.310262	-1.09522	1.68678	DQ_NF
HiC_scaffold_7	19100001	19125000	0.296451	-1.12262	1.7045	DQ_NF
HiC_scaffold_7	19105001	19130000	0.270733	-1.24099	1.71586	DQ_NF
HiC_scaffold_7	19110001	19135000	0.266817	-1.23852	1.67629	DQ_NF
HiC_scaffold_7	19115001	19140000	0.26582	-1.21077	1.69269	DQ_NF
HiC_scaffold_7	19120001	19145000	0.267806	-1.19529	1.69077	DQ_NF
HiC_scaffold_7	19125001	19150000	0.282387	-1.13433	1.66936	DQ_NF
HiC_scaffold_7	19130001	19155000	0.302065	-1.00566	1.65552	DQ_NF
HiC_scaffold_7	19135001	19160000	0.308147	-0.980554	1.67493	DQ_NF
HiC_scaffold_7	19140001	19165000	0.301218	-0.994852	1.64166	DQ_NF
HiC_scaffold_7	19145001	19170000	0.310921	-1.03457	1.61225	DQ_NF
HiC_scaffold_7	19150001	19175000	0.314838	-1.07123	1.57718	DQ_NF
HiC_scaffold_7	19155001	19180000	0.303616	-1.09702	1.56267	DQ_NF
HiC_scaffold_7	19160001	19185000	0.305462	-1.05813	1.54801	DQ_NF
HiC_scaffold_7	19165001	19190000	0.313792	-1.01585	1.56124	DQ_NF
HiC_scaffold_7	19170001	19195000	0.287847	-1.02219	1.58284	DQ_NF
HiC_scaffold_7	19175001	19200000	0.289043	-1.00148	1.56619	DQ_NF
HiC_scaffold_7	19180001	19205000	0.301678	-0.962142	1.57922	DQ_NF
HiC_scaffold_7	19185001	19210000	0.294209	-0.992036	1.55468	DQ_NF
HiC_scaffold_7	19190001	19215000	0.296965	-0.972712	1.48665	DQ_NF
HiC_scaffold_7	19195001	19220000	0.292074	-1.00684	1.45305	DQ_NF
HiC_scaffold_7	19200001	19225000	0.273498	-0.972466	1.37391	DQ_NF
HiC_scaffold_7	19205001	19230000	0.240957	-0.918662	1.33356	DQ_NF
HiC_scaffold_7	19210001	19235000	0.224854	-0.841964	1.24918	DQ_NF
HiC_scaffold_7	19585001	19610000	0.280889	-0.859992	1.47215	DQ_NF
HiC_scaffold_7	19590001	19615000	0.287742	-1.02624	1.47611	DQ_NF
HiC_scaffold_7	19595001	19620000	0.282316	-1.02562	1.37096	DQ_NF
HiC_scaffold_7	19600001	19625000	0.289079	-1.01107	1.22507	DQ_NF
HiC_scaffold_7	19605001	19630000	0.288323	-1.06049	1.10102	DQ_NF
HiC_scaffold_7	19610001	19635000	0.287706	-1.09415	0.980496	DQ_NF
HiC_scaffold_7	19615001	19640000	0.278225	-1.00084	0.886406	DQ_NF
HiC_scaffold_7	19620001	19645000	0.286769	-1.03377	0.952226	DQ_NF
HiC_scaffold_7	19625001	19650000	0.272597	-1.13989	1.09641	DQ_NF
HiC_scaffold_7	19630001	19655000	0.273609	-1.10911	1.21536	DQ_NF
HiC_scaffold_7	19635001	19660000	0.286531	-1.05282	1.30066	DQ_NF
HiC_scaffold_7	19640001	19665000	0.294411	-1.0927	1.37783	DQ_NF
HiC_scaffold_7	19645001	19670000	0.300732	-1.01198	1.53718	DQ_NF
HiC_scaffold_7	19650001	19675000	0.31248	-0.945626	1.5502	DQ_NF
HiC_scaffold_7	19655001	19680000	0.313007	-0.944018	1.57635	DQ_NF
HiC_scaffold_7	19660001	19685000	0.297965	-0.927728	1.5917	DQ_NF
HiC_scaffold_7	19665001	19690000	0.296705	-0.921884	1.61834	DQ_NF
HiC_scaffold_7	19670001	19695000	0.276161	-0.941813	1.56847	DQ_NF
HiC_scaffold_7	19675001	19700000	0.267437	-0.918114	1.62802	DQ_NF
HiC_scaffold_7	19680001	19705000	0.270588	-0.873935	1.61774	DQ_NF
HiC_scaffold_7	19685001	19710000	0.273951	-0.890371	1.64086	DQ_NF
HiC_scaffold_7	19690001	19715000	0.292494	-0.871441	1.63869	DQ_NF
HiC_scaffold_7	19695001	19720000	0.308628	-0.950417	1.58742	DQ_NF
HiC_scaffold_7	19700001	19725000	0.314781	-0.882477	1.69323	DQ_NF
HiC_scaffold_7	19705001	19730000	0.302632	-0.984012	1.77258	DQ_NF
HiC_scaffold_7	19710001	19735000	0.311229	-0.998969	1.80579	DQ_NF
HiC_scaffold_7	19715001	19740000	0.309303	-1.0137	1.82718	DQ_NF
HiC_scaffold_7	19720001	19745000	0.304689	-1.02401	1.82701	DQ_NF
HiC_scaffold_7	19725001	19750000	0.300864	-1.08466	1.77619	DQ_NF
HiC_scaffold_7	19730001	19755000	0.305407	-1.06582	1.72133	DQ_NF
HiC_scaffold_7	19735001	19760000	0.291287	-1.05267	1.66042	DQ_NF
HiC_scaffold_7	19740001	19765000	0.284551	-1.07895	1.63047	DQ_NF
HiC_scaffold_7	19745001	19770000	0.276548	-1.05674	1.67677	DQ_NF
HiC_scaffold_7	19750001	19775000	0.294924	-1.06384	1.67418	DQ_NF
HiC_scaffold_7	19755001	19780000	0.309657	-0.980529	1.66026	DQ_NF
HiC_scaffold_7	19760001	19785000	0.326056	-0.961232	1.64791	DQ_NF
HiC_scaffold_7	19765001	19790000	0.327771	-0.956902	1.63036	DQ_NF
HiC_scaffold_7	19770001	19795000	0.34282	-0.885767	1.57349	DQ_NF
HiC_scaffold_7	19775001	19800000	0.333847	-0.890806	1.53742	DQ_NF
HiC_scaffold_7	19780001	19805000	0.327628	-0.969624	1.5289	DQ_NF
HiC_scaffold_7	19785001	19810000	0.319649	-0.99182	1.5383	DQ_NF
HiC_scaffold_7	19790001	19815000	0.310285	-0.986456	1.49354	DQ_NF
HiC_scaffold_7	19795001	19820000	0.302223	-1.02892	1.4521	DQ_NF
HiC_scaffold_7	19800001	19825000	0.297684	-1.01945	1.40575	DQ_NF
HiC_scaffold_7	19805001	19830000	0.293995	-0.958141	1.33049	DQ_NF
HiC_scaffold_7	19810001	19835000	0.293854	-0.9751	1.2717	DQ_NF
HiC_scaffold_7	19815001	19840000	0.300606	-0.932977	1.31258	DQ_NF
HiC_scaffold_7	19820001	19845000	0.308458	-0.908919	1.34043	DQ_NF
HiC_scaffold_7	19825001	19850000	0.301253	-0.9595	1.4725	DQ_NF
HiC_scaffold_7	19830001	19855000	0.303591	-1.02647	1.56678	DQ_NF
HiC_scaffold_7	19835001	19860000	0.304116	-1.03671	1.59172	DQ_NF
HiC_scaffold_7	19840001	19865000	0.310164	-1.06975	1.62617	DQ_NF
HiC_scaffold_7	19845001	19870000	0.294192	-1.11071	1.6583	DQ_NF
HiC_scaffold_7	19850001	19875000	0.297216	-1.07542	1.59561	DQ_NF
HiC_scaffold_7	19855001	19880000	0.292079	-1.05018	1.56185	DQ_NF
HiC_scaffold_7	19860001	19885000	0.290663	-1.01318	1.58232	DQ_NF
HiC_scaffold_7	19865001	19890000	0.270229	-1.0715	1.53771	DQ_NF
HiC_scaffold_7	19870001	19895000	0.266389	-1.08483	1.57016	DQ_NF
HiC_scaffold_7	19875001	19900000	0.267322	-1.08499	1.57187	DQ_NF
HiC_scaffold_7	19880001	19905000	0.290219	-1.02625	1.55701	DQ_NF
HiC_scaffold_7	19885001	19910000	0.279018	-1.12399	1.5701	DQ_NF
HiC_scaffold_7	19890001	19915000	0.284655	-1.10339	1.5924	DQ_NF
HiC_scaffold_7	19895001	19920000	0.311782	-1.05735	1.55167	DQ_NF
HiC_scaffold_7	19900001	19925000	0.308852	-1.07888	1.56012	DQ_NF
HiC_scaffold_7	19905001	19930000	0.297588	-1.06567	1.62851	DQ_NF
HiC_scaffold_7	19910001	19935000	0.308338	-1.02555	1.64961	DQ_NF
HiC_scaffold_7	19915001	19940000	0.318874	-0.99916	1.64176	DQ_NF
HiC_scaffold_7	19920001	19945000	0.310237	-1.01579	1.66615	DQ_NF
HiC_scaffold_7	19925001	19950000	0.314127	-1.00826	1.68091	DQ_NF
HiC_scaffold_7	19930001	19955000	0.304228	-1.06855	1.65849	DQ_NF
HiC_scaffold_7	19935001	19960000	0.297256	-1.00927	1.64673	DQ_NF
HiC_scaffold_7	19940001	19965000	0.285183	-0.999377	1.65026	DQ_NF
HiC_scaffold_7	19945001	19970000	0.300873	-0.969721	1.69446	DQ_NF
HiC_scaffold_7	19950001	19975000	0.287855	-0.935604	1.75407	DQ_NF
HiC_scaffold_7	19955001	19980000	0.288363	-0.906163	1.73101	DQ_NF
HiC_scaffold_7	19960001	19985000	0.292758	-0.940554	1.73096	DQ_NF
HiC_scaffold_7	19965001	19990000	0.296459	-0.895119	1.72128	DQ_NF
HiC_scaffold_7	19970001	19995000	0.267618	-0.940657	1.67423	DQ_NF
HiC_scaffold_7	19975001	20000000	0.264137	-1.00101	1.60936	DQ_NF
HiC_scaffold_7	19980001	20005000	0.256603	-1.02701	1.60994	DQ_NF
HiC_scaffold_7	19985001	20010000	0.254313	-1.04096	1.5807	DQ_NF
HiC_scaffold_7	19990001	20015000	0.259059	-1.06775	1.5575	DQ_NF
HiC_scaffold_7	19995001	20020000	0.267858	-1.03871	1.58517	DQ_NF
HiC_scaffold_7	20000001	20025000	0.284789	-1.01201	1.57612	DQ_NF
HiC_scaffold_7	20005001	20030000	0.280444	-1.04538	1.56798	DQ_NF
HiC_scaffold_7	20010001	20035000	0.292419	-0.92122	1.56546	DQ_NF
HiC_scaffold_7	20015001	20040000	0.288519	-0.876173	1.63021	DQ_NF
HiC_scaffold_7	20020001	20045000	0.289301	-0.881362	1.57788	DQ_NF
HiC_scaffold_7	20025001	20050000	0.30341	-0.799771	1.57049	DQ_NF
HiC_scaffold_7	20035001	20060000	0.2861	-0.841865	1.61393	DQ_NF
HiC_scaffold_7	20040001	20065000	0.288737	-0.883922	1.58353	DQ_NF
HiC_scaffold_7	20045001	20070000	0.283875	-0.881711	1.5914	DQ_NF
HiC_scaffold_7	20050001	20075000	0.266021	-0.949602	1.59428	DQ_NF
HiC_scaffold_7	20055001	20080000	0.268693	-1.00445	1.63973	DQ_NF
HiC_scaffold_7	20060001	20085000	0.270863	-0.999793	1.63985	DQ_NF
HiC_scaffold_7	20065001	20090000	0.279065	-0.912824	1.63537	DQ_NF
HiC_scaffold_7	20070001	20095000	0.287694	-0.841704	1.58721	DQ_NF
HiC_scaffold_7	20075001	20100000	0.288476	-0.894262	1.56732	DQ_NF
HiC_scaffold_7	20080001	20105000	0.307346	-0.845325	1.45146	DQ_NF
HiC_scaffold_7	20085001	20110000	0.295298	-0.913759	1.41394	DQ_NF
HiC_scaffold_7	20090001	20115000	0.281579	-1.08136	1.35439	DQ_NF
HiC_scaffold_7	20095001	20120000	0.264993	-1.11762	1.34485	DQ_NF
HiC_scaffold_7	20100001	20125000	0.279963	-1.05936	1.32407	DQ_NF
HiC_scaffold_7	20105001	20130000	0.259736	-1.04407	1.25329	DQ_NF
HiC_scaffold_7	20110001	20135000	0.278728	-1.00075	1.22295	DQ_NF
HiC_scaffold_7	20115001	20140000	0.283477	-0.970682	1.18823	DQ_NF
HiC_scaffold_7	20120001	20145000	0.290263	-0.995533	1.14489	DQ_NF
HiC_scaffold_7	20125001	20150000	0.272871	-0.983068	1.09637	DQ_NF
HiC_scaffold_7	20130001	20155000	0.284544	-0.978139	1.1236	DQ_NF
HiC_scaffold_7	20135001	20160000	0.27234	-1.01055	1.20413	DQ_NF
HiC_scaffold_7	20140001	20165000	0.281151	-0.919297	1.25746	DQ_NF
HiC_scaffold_7	20145001	20170000	0.296882	-0.890114	1.39055	DQ_NF
HiC_scaffold_7	20150001	20175000	0.300348	-0.97742	1.54577	DQ_NF
HiC_scaffold_7	20155001	20180000	0.287328	-1.05424	1.62691	DQ_NF
HiC_scaffold_7	20160001	20185000	0.290186	-1.07143	1.68675	DQ_NF
HiC_scaffold_7	20165001	20190000	0.287771	-1.13503	1.72272	DQ_NF
HiC_scaffold_7	20170001	20195000	0.2841	-1.13967	1.73048	DQ_NF
HiC_scaffold_7	20175001	20200000	0.287302	-1.08343	1.75402	DQ_NF
HiC_scaffold_7	20180001	20205000	0.300295	-0.980377	1.74725	DQ_NF
HiC_scaffold_7	20185001	20210000	0.298012	-0.917272	1.73142	DQ_NF
HiC_scaffold_7	20190001	20215000	0.304602	-0.892197	1.72453	DQ_NF
HiC_scaffold_7	20195001	20220000	0.301666	-0.899801	1.74763	DQ_NF
HiC_scaffold_7	20200001	20225000	0.303278	-0.902915	1.71072	DQ_NF
HiC_scaffold_7	20205001	20230000	0.297352	-0.954559	1.69763	DQ_NF
HiC_scaffold_7	20210001	20235000	0.2996	-0.909884	1.70168	DQ_NF
HiC_scaffold_7	20215001	20240000	0.272292	-0.992491	1.72438	DQ_NF
HiC_scaffold_7	20220001	20245000	0.280579	-0.993494	1.71325	DQ_NF
HiC_scaffold_7	20225001	20250000	0.279422	-0.976065	1.73553	DQ_NF
HiC_scaffold_7	20230001	20255000	0.27705	-0.95914	1.76382	DQ_NF
HiC_scaffold_7	20235001	20260000	0.278949	-1.00063	1.75754	DQ_NF
HiC_scaffold_7	20240001	20265000	0.296851	-0.880258	1.73281	DQ_NF
HiC_scaffold_7	20245001	20270000	0.292867	-0.822755	1.73296	DQ_NF
HiC_scaffold_7	20250001	20275000	0.290796	-0.814543	1.74441	DQ_NF
HiC_scaffold_7	20255001	20280000	0.305403	-0.821469	1.70295	DQ_NF
HiC_scaffold_7	20260001	20285000	0.300418	-0.88514	1.68708	DQ_NF
HiC_scaffold_7	20265001	20290000	0.301023	-0.966332	1.67402	DQ_NF
HiC_scaffold_7	20270001	20295000	0.304783	-0.965577	1.68867	DQ_NF
HiC_scaffold_7	20275001	20300000	0.303641	-1.07373	1.66911	DQ_NF
HiC_scaffold_7	20280001	20305000	0.310271	-1.02702	1.66923	DQ_NF
HiC_scaffold_7	20285001	20310000	0.318536	-1.03521	1.67151	DQ_NF
HiC_scaffold_7	20290001	20315000	0.310459	-1.12221	1.69855	DQ_NF
HiC_scaffold_7	20295001	20320000	0.307378	-1.19125	1.66296	DQ_NF
HiC_scaffold_7	20300001	20325000	0.314893	-1.13004	1.65847	DQ_NF
HiC_scaffold_7	20305001	20330000	0.300233	-1.17949	1.67479	DQ_NF
HiC_scaffold_7	20310001	20335000	0.293233	-1.11645	1.66591	DQ_NF
HiC_scaffold_7	20315001	20340000	0.304871	-1.0397	1.68196	DQ_NF
HiC_scaffold_7	20320001	20345000	0.299315	-1.08018	1.69521	DQ_NF
HiC_scaffold_7	20325001	20350000	0.300051	-1.08084	1.69778	DQ_NF
HiC_scaffold_7	20330001	20355000	0.297978	-1.10313	1.72062	DQ_NF
HiC_scaffold_7	20335001	20360000	0.300003	-1.1047	1.79068	DQ_NF
HiC_scaffold_7	20340001	20365000	0.283935	-1.08542	1.82868	DQ_NF
HiC_scaffold_7	20345001	20370000	0.283859	-1.10921	1.89211	DQ_UD
HiC_scaffold_7	20350001	20375000	0.290124	-1.01884	1.92118	DQ_UD
HiC_scaffold_7	20355001	20380000	0.298404	-1.00863	1.89814	DQ_UD
HiC_scaffold_7	20360001	20385000	0.299049	-1.02343	1.8586	DQ_NF
HiC_scaffold_7	20365001	20390000	0.308968	-1.01785	1.85774	DQ_NF
HiC_scaffold_7	20370001	20395000	0.316327	-0.946964	1.83346	DQ_NF
HiC_scaffold_7	20375001	20400000	0.300679	-1.11609	1.84916	DQ_NF
HiC_scaffold_7	20380001	20405000	0.293623	-1.12567	1.88559	DQ_UD
HiC_scaffold_7	20385001	20410000	0.28771	-1.1905	1.89092	DQ_UD
HiC_scaffold_7	20390001	20415000	0.299589	-1.10312	1.88637	DQ_UD
HiC_scaffold_7	20395001	20420000	0.297997	-1.09326	1.88343	DQ_UD
HiC_scaffold_7	20400001	20425000	0.319419	-0.967637	1.86309	DQ_NF
HiC_scaffold_7	20405001	20430000	0.331916	-0.928349	1.83399	DQ_NF
HiC_scaffold_7	20410001	20435000	0.336336	-0.837253	1.77011	DQ_NF
HiC_scaffold_7	20415001	20440000	0.32046	-0.940289	1.7356	DQ_NF
HiC_scaffold_7	20420001	20445000	0.323957	-0.873963	1.68345	DQ_NF
HiC_scaffold_7	20425001	20450000	0.293317	-0.949609	1.69837	DQ_NF
HiC_scaffold_7	20430001	20455000	0.279258	-0.948302	1.74462	DQ_NF
HiC_scaffold_7	20435001	20460000	0.286854	-0.899926	1.84293	DQ_NF
HiC_scaffold_7	20440001	20465000	0.291081	-0.842017	1.82859	DQ_NF
HiC_scaffold_7	20445001	20470000	0.275335	-0.942769	1.87356	DQ_UD
HiC_scaffold_7	20450001	20475000	0.282543	-0.927101	1.84641	DQ_NF
HiC_scaffold_7	20455001	20480000	0.29196	-0.936218	1.82566	DQ_NF
HiC_scaffold_7	20460001	20485000	0.30229	-1.05401	1.75368	DQ_NF
HiC_scaffold_7	20465001	20490000	0.307061	-1.07225	1.78248	DQ_NF
HiC_scaffold_7	20470001	20495000	0.329773	-1.04425	1.73391	DQ_NF
HiC_scaffold_7	20475001	20500000	0.332343	-1.14006	1.7439	DQ_NF
HiC_scaffold_7	20480001	20505000	0.326495	-1.20996	1.73084	DQ_NF
HiC_scaffold_7	20485001	20510000	0.343816	-1.11365	1.7296	DQ_NF
HiC_scaffold_7	20490001	20515000	0.3568	-1.16912	1.66107	DQ_NF
HiC_scaffold_7	20495001	20520000	0.359562	-1.18	1.59094	DQ_NF
HiC_scaffold_7	20500001	20525000	0.367675	-1.10351	1.51586	DQ_NF
HiC_scaffold_7	20505001	20530000	0.376551	-1.05172	1.47308	DQ_NF
HiC_scaffold_7	20510001	20535000	0.360304	-1.13943	1.44261	DQ_NF
HiC_scaffold_7	20515001	20540000	0.33338	-1.20643	1.45544	DQ_NF
HiC_scaffold_7	20520001	20545000	0.328072	-1.17597	1.38744	DQ_NF
HiC_scaffold_7	20525001	20550000	0.328238	-1.23288	1.30348	DQ_NF
HiC_scaffold_7	20530001	20555000	0.322	-1.27825	1.21963	DQ_NF
HiC_scaffold_7	20535001	20560000	0.314627	-1.24584	1.23728	DQ_NF
HiC_scaffold_7	20540001	20565000	0.323823	-1.226	1.25348	DQ_NF
HiC_scaffold_7	20545001	20570000	0.310283	-1.3263	1.38915	DQ_NF
HiC_scaffold_7	20550001	20575000	0.280647	-1.3825	1.48589	DQ_NF
HiC_scaffold_7	20555001	20580000	0.277557	-1.32117	1.54513	DQ_NF
HiC_scaffold_7	20560001	20585000	0.293123	-1.3436	1.52101	DQ_NF
HiC_scaffold_7	20565001	20590000	0.296093	-1.28408	1.49647	DQ_NF
HiC_scaffold_7	20570001	20595000	0.318049	-1.11402	1.51095	DQ_NF
HiC_scaffold_7	20575001	20600000	0.345599	-0.963929	1.52259	DQ_NF
HiC_scaffold_7	20580001	20605000	0.351353	-1.0016	1.59993	DQ_NF
HiC_scaffold_7	20585001	20610000	0.320401	-1.01464	1.62361	DQ_NF
HiC_scaffold_7	20590001	20615000	0.315448	-1.02832	1.6482	DQ_NF
HiC_scaffold_7	20595001	20620000	0.300947	-1.0645	1.61206	DQ_NF
HiC_scaffold_7	20600001	20625000	0.291653	-1.10514	1.60787	DQ_NF
HiC_scaffold_7	20605001	20630000	0.277909	-1.09316	1.53266	DQ_NF
HiC_scaffold_7	20610001	20635000	0.286544	-1.11943	1.48977	DQ_NF
HiC_scaffold_7	20615001	20640000	0.285916	-1.08974	1.48362	DQ_NF
HiC_scaffold_7	20620001	20645000	0.294551	-1.10663	1.49774	DQ_NF
HiC_scaffold_7	20625001	20650000	0.296015	-1.09106	1.5244	DQ_NF
HiC_scaffold_7	20630001	20655000	0.294733	-1.06522	1.59541	DQ_NF
HiC_scaffold_7	20635001	20660000	0.305561	-1.05704	1.6375	DQ_NF
HiC_scaffold_7	20640001	20665000	0.302219	-1.09535	1.64177	DQ_NF
HiC_scaffold_7	20645001	20670000	0.295205	-1.14211	1.67851	DQ_NF
HiC_scaffold_7	20650001	20675000	0.296194	-1.17504	1.70293	DQ_NF
HiC_scaffold_7	20655001	20680000	0.297912	-1.22956	1.82582	DQ_NF
HiC_scaffold_7	20660001	20685000	0.299002	-1.21304	1.88135	DQ_UD
HiC_scaffold_7	20665001	20690000	0.302436	-1.19755	1.8911	DQ_UD
HiC_scaffold_7	20670001	20695000	0.320145	-1.12677	1.86639	DQ_UD
HiC_scaffold_7	20675001	20700000	0.323297	-1.07428	1.8839	DQ_UD
HiC_scaffold_7	20680001	20705000	0.31752	-1.10692	1.82018	DQ_NF
HiC_scaffold_7	20685001	20710000	0.309376	-1.12711	1.76624	DQ_NF
HiC_scaffold_7	20690001	20715000	0.298555	-1.15247	1.81867	DQ_NF
HiC_scaffold_7	20695001	20720000	0.289153	-1.15427	1.8741	DQ_UD
HiC_scaffold_7	20700001	20725000	0.289932	-1.18582	1.86446	DQ_UD
HiC_scaffold_7	20705001	20730000	0.302519	-1.09546	1.89148	DQ_UD
HiC_scaffold_7	20710001	20735000	0.322446	-1.09638	1.98536	DQ_UD
HiC_scaffold_7	20715001	20740000	0.330289	-1.09613	1.95485	DQ_UD
HiC_scaffold_7	20720001	20745000	0.328749	-1.13418	1.9313	DQ_UD
HiC_scaffold_7	20725001	20750000	0.320234	-1.17287	1.9362	DQ_UD
HiC_scaffold_7	20730001	20755000	0.307928	-1.25138	1.94503	DQ_UD
HiC_scaffold_7	20735001	20760000	0.290378	-1.24103	1.85191	DQ_NF
HiC_scaffold_7	20740001	20765000	0.292326	-1.22473	1.87282	DQ_UD
HiC_scaffold_7	20745001	20770000	0.299096	-1.21682	1.91905	DQ_UD
HiC_scaffold_7	20750001	20775000	0.296424	-1.2097	1.94729	DQ_UD
HiC_scaffold_7	20755001	20780000	0.3107	-1.145	1.92094	DQ_UD
HiC_scaffold_7	20760001	20785000	0.306887	-1.16974	1.97807	DQ_UD
HiC_scaffold_7	20765001	20790000	0.315006	-1.18895	2.01584	DQ_UD
HiC_scaffold_7	20770001	20795000	0.313859	-1.25432	2.01094	DQ_UD
HiC_scaffold_7	20775001	20800000	0.323713	-1.20661	2.00229	DQ_UD
HiC_scaffold_7	20780001	20805000	0.32603	-1.19237	1.99594	DQ_UD
HiC_scaffold_7	20785001	20810000	0.334279	-1.12562	1.95141	DQ_UD
HiC_scaffold_7	20790001	20815000	0.338786	-1.07539	1.87	DQ_UD
HiC_scaffold_7	20795001	20820000	0.343912	-0.936367	1.82199	DQ_NF
HiC_scaffold_7	20800001	20825000	0.350029	-0.958257	1.75761	DQ_NF
HiC_scaffold_7	20805001	20830000	0.337447	-1.03864	1.68522	DQ_NF
HiC_scaffold_7	20810001	20835000	0.313559	-1.1704	1.55972	DQ_NF
HiC_scaffold_7	20815001	20840000	0.289186	-1.16776	1.40438	DQ_NF
HiC_scaffold_7	20820001	20845000	0.275228	-1.30092	1.26806	DQ_NF
HiC_scaffold_7	20825001	20850000	0.255156	-1.35944	1.13393	DQ_NF
HiC_scaffold_7	20830001	20855000	0.257355	-1.49769	0.985955	DQ_NF
HiC_scaffold_7	20835001	20860000	0.261885	-1.47517	0.947154	DQ_NF
HiC_scaffold_7	20840001	20865000	0.257451	-1.54008	0.955035	DQ_NF
HiC_scaffold_7	20845001	20870000	0.261101	-1.58215	0.829138	DQ_NF
HiC_scaffold_7	20850001	20875000	0.259691	-1.57265	0.717964	DQ_NF
HiC_scaffold_7	20855001	20880000	0.240367	-1.40908	0.860029	DQ_NF
HiC_scaffold_7	20860001	20885000	0.250316	-1.38668	0.928522	DQ_NF
HiC_scaffold_7	20865001	20890000	0.275388	-1.31448	1.08283	DQ_NF
HiC_scaffold_7	20870001	20895000	0.27009	-1.3328	1.15021	DQ_NF
HiC_scaffold_7	20875001	20900000	0.270263	-1.29957	1.22778	DQ_NF
HiC_scaffold_7	20880001	20905000	0.284909	-1.25243	1.3304	DQ_NF
HiC_scaffold_7	20885001	20910000	0.304323	-1.1687	1.40284	DQ_NF
HiC_scaffold_7	20890001	20915000	0.294831	-1.20618	1.37135	DQ_NF
HiC_scaffold_7	20895001	20920000	0.302402	-1.09034	1.39845	DQ_NF
HiC_scaffold_7	20900001	20925000	0.308762	-1.05814	1.44107	DQ_NF
HiC_scaffold_7	20905001	20930000	0.306771	-1.08437	1.3905	DQ_NF
HiC_scaffold_7	20910001	20935000	0.284838	-1.10243	1.36739	DQ_NF
HiC_scaffold_7	20915001	20940000	0.31766	-0.971341	1.40004	DQ_NF
HiC_scaffold_7	20920001	20945000	0.328135	-1.01254	1.46371	DQ_NF
HiC_scaffold_7	20925001	20950000	0.327236	-1.07538	1.43466	DQ_NF
HiC_scaffold_7	20930001	20955000	0.325263	-1.01018	1.49436	DQ_NF
HiC_scaffold_7	20935001	20960000	0.322501	-1.04381	1.56201	DQ_NF
HiC_scaffold_7	20940001	20965000	0.28937	-1.1599	1.59223	DQ_NF
HiC_scaffold_7	20945001	20970000	0.295245	-1.15357	1.59998	DQ_NF
HiC_scaffold_7	20950001	20975000	0.302838	-1.09777	1.68721	DQ_NF
HiC_scaffold_7	20955001	20980000	0.311673	-1.14307	1.74162	DQ_NF
HiC_scaffold_7	20960001	20985000	0.32072	-1.08862	1.72448	DQ_NF
HiC_scaffold_7	20965001	20990000	0.33341	-1.05745	1.74104	DQ_NF
HiC_scaffold_7	20970001	20995000	0.335068	-1.05746	1.75519	DQ_NF
HiC_scaffold_7	20975001	21000000	0.340418	-1.04697	1.71847	DQ_NF
HiC_scaffold_7	20980001	21005000	0.322379	-1.09091	1.6735	DQ_NF
HiC_scaffold_7	20985001	21010000	0.322407	-1.12507	1.6796	DQ_NF
HiC_scaffold_7	20990001	21015000	0.309262	-1.17205	1.63211	DQ_NF
HiC_scaffold_7	20995001	21020000	0.291966	-1.21589	1.56045	DQ_NF
HiC_scaffold_7	21000001	21025000	0.277632	-1.19781	1.56393	DQ_NF
HiC_scaffold_7	21005001	21030000	0.281843	-1.22726	1.57147	DQ_NF
HiC_scaffold_7	21010001	21035000	0.265128	-1.31256	1.54982	DQ_NF
HiC_scaffold_7	21015001	21040000	0.306699	-1.17342	1.58668	DQ_NF
HiC_scaffold_7	21020001	21045000	0.309157	-1.08617	1.60503	DQ_NF
HiC_scaffold_7	21025001	21050000	0.324105	-1.06135	1.62778	DQ_NF
HiC_scaffold_7	21030001	21055000	0.33975	-1.02397	1.6076	DQ_NF
HiC_scaffold_7	21035001	21060000	0.360523	-0.902222	1.57131	DQ_NF
HiC_scaffold_7	21040001	21065000	0.335257	-0.987701	1.53799	DQ_NF
HiC_scaffold_7	21045001	21070000	0.332282	-1.06246	1.48379	DQ_NF
HiC_scaffold_7	21050001	21075000	0.323691	-1.14765	1.30002	DQ_NF
HiC_scaffold_7	21055001	21080000	0.343298	-1.06632	1.26762	DQ_NF
HiC_scaffold_7	21060001	21085000	0.328163	-1.15762	1.23307	DQ_NF
HiC_scaffold_7	21065001	21090000	0.332748	-1.13189	1.23813	DQ_NF
HiC_scaffold_7	21070001	21095000	0.322551	-1.13237	1.25842	DQ_NF
HiC_scaffold_7	21075001	21100000	0.320967	-1.08661	1.26002	DQ_NF
HiC_scaffold_7	21080001	21105000	0.278246	-1.16144	1.17379	DQ_NF
HiC_scaffold_7	21085001	21110000	0.280324	-1.12452	1.11243	DQ_NF
HiC_scaffold_7	21090001	21115000	0.269809	-1.09868	1.08431	DQ_NF
HiC_scaffold_7	21095001	21120000	0.291895	-0.860443	1.06981	DQ_NF
HiC_scaffold_7	21275001	21300000	0.323241	-0.846076	1.15607	DQ_NF
HiC_scaffold_7	21280001	21305000	0.30991	-0.895698	1.17352	DQ_NF
HiC_scaffold_7	21285001	21310000	0.296655	-0.836495	1.20112	DQ_NF
HiC_scaffold_7	21400001	21425000	0.202599	-0.818656	1.35104	DQ_NF
HiC_scaffold_7	21415001	21440000	0.223721	-0.86187	1.54672	DQ_NF
HiC_scaffold_7	21420001	21445000	0.226193	-0.838939	1.57987	DQ_NF
HiC_scaffold_7	21475001	21500000	0.188272	-0.842566	1.47083	DQ_NF
HiC_scaffold_7	21480001	21505000	0.179873	-0.821586	1.40072	DQ_NF
HiC_scaffold_7	21485001	21510000	0.179462	-0.799737	1.42825	DQ_NF
HiC_scaffold_7	21560001	21585000	0.206432	-0.810496	1.12675	DQ_NF
HiC_scaffold_9	3325001	3350000	0.0494852	0.804837	-2.42206	NH_RS
HiC_scaffold_9	3330001	3355000	0.0469951	0.775389	-2.55616	NH_RS
HiC_scaffold_9	3335001	3360000	0.0477388	0.725939	-2.65699	NH_RS
HiC_scaffold_9	5420001	5445000	0.26582	1.21821	0	NH_NF
HiC_scaffold_9	5425001	5450000	0.26582	1.21821	0	NH_NF
HiC_scaffold_9	5430001	5455000	0.283767	0.855604	0	NH_NF

[truncated: 3 more sheets: Table S11, Table S12, Table S13]
